# Supplementary material for: Comparative Analysis of the Global Transcriptome of Anopheles funestus from Mali, West Africa
Source: PLoS One. 2009 Nov 19;4(11):e7976. doi: 10.1371/journal.pone.0007976 (PMC2775680; doi:10.1371/journal.pone.0007976)
Supplement: File S2 — Excel file containing functional annotation of A. funestus ESTs based on their conceptual translation products (2.95 MB XLS) [file pone.0007976.s002.xls]

## Sheet: Af-S2
Seq name	First residue	Seq size	Class	Class	Description	Best self match	E value	Self score	Extent of match	Length of best match	% identity	% Coverage	Best match to Anopheles gambiae genome	E value	Score	Extent of match	% identity	First residue of sequence	Number of segments	Orientation	Satisfied 95% id on length 100 nt (1 is Yes)	Chromosome and link to ENSEMBL	Start	End	Best match to Anopheles gambiae proteome	E value	An. gambiae Score	Extent of match	Length of best match	% identity	% Coverage	Best match to Aedes aegypti proteome	E value	Match	Ae. aegypti score	Extent of match	Length of best match	% identity	% Coverage	Best match to Culex quinquefasciatus proteome	E value	C. q. score	Extent of match	Length of best match	% identity	% Coverage	Best match to Drosophila melanogaster proteome	E value	D. m. score
AF-273	M	68	cs	cs	troponin i - truncated at 3 prime	AF-273	1e-30	120	68	68	100	100	X	3e-06	49.7	93	72	1	1	FOR		X	21325001	21347331	AGAP001053-PC	4e-28	118	68	197	98	35	troponin i	3e-07	AAEL010850-PG	50.8	68	197	98	35	CPIJ014296-PA	1e-07	50.4	68	204	98	33	wupA-PB	1E-027	117
AF-108	M	151	cs	cs	mucin-like protein 60	AF-108	9e-78	277	151	151	100	100	2R	0.002	41.2	37	91	115	1	FOR		2R	26875115	26897445	AGAP002771-PA	6e-06	45.8	170	170	49	100	hypothetical protein	7.7	AAEL012966-PA	26.9	54	484	44	11	CPIJ001828-PA	0.001	38.1	65	2472	33	3	Ppn-PB	31	24.3
AF-820	M	139	cs	cs	glycine/tyrosine-rich eggshell protein	AF-820	1e-67	243	139	139	100	100	3R	2e-06	51.2	45	57	5	1	FOR		3R	2100005	2120644	AGAP002936-PA	0.86	28.1	52	108	48	48	conserved hypothetical protein	0.45	AAEL005017-RA	29.6	61	580	36	11	CPIJ005453-PA	0.019	34.3	68	1083	41	6	prc-PB	43	23.5
AF-1061	M	50	cs	cs	hypothetical conserved protein	AF-1061	2e-19	83.2	50	50	100	100	2L	1e-13	53.1	28	96	1	2	FOR		2L	3575001	3576757	AGAP004790-PA	4e-17	81.6	50	50	98	100	stretch regulated skeletal muscle protein, putative	9e-18	AAEL013913-PA	85.9	52	52	84	100	CPIJ004394-PA	1e-10	60.8	47	51	80	92	Neb-cGP-PA	3E-012	66.2
AF-793	M	128	cs	cs	Troponin - truncated at 3 prime	AF-793	2e-66	239	128	128	100	100	2R	1e-25	114	122	96	7	1	FOR	1	2R	20525007	20527267	AGAP002350-PE	1e-54	206	128	361	98	35	troponin t, invertebrate	6e-28	AAEL002417-PC	119	128	362	97	35	CPIJ009743-PA	6e-26	112	120	361	98	33	up-PE	5E-048	185
AF-702	Q	101	cs	cs	Troponin I - fragment	AF-702	7e-37	140	101	101	100	100	X	2e-18	90.5	89	68	1	2	FOR		X	21350001	21357065	AGAP001053-PC	4e-51	194	104	197	94	53	troponin i	4e-52	AAEL010850-PF	199	100	207	96	48	CPIJ014296-PA	2e-33	135	100	204	98	49	wupA-PG	3E-040	159
AF-1059	M	92	cs	cs	hypothetical conserved protein	AF-1059	1e-37	143	92	92	100	100	2R	2e-32	136	121	75	1	1	FOR		2R	50950001	50966465	AGAP004161-PA	1e-49	189	92	92	100	100	conserved hypothetical protein	2e-38	AAEL001082-PA	154	90	93	82	97	CPIJ013609-PA	9e-34	137	90	94	85	96	Zeelin1-PA	2E-020	93.2
AF-1045	M	132	cs	cs	hypothetical conserved protein - truncated at 3 prime	AF-1045	2e-72	259	132	132	100	100	3R	7e-28	105	97	92	18	2	FOR		3R	3625018	3648953	AGAP007980-PA	2e-34	139	134	167	94	80	hypothetical protein	8e-27	AAEL004292-PA	116	170	207	54	82	CPIJ016655-PA	7e-23	101	148	192	62	77	CG8736-PA	2E-011	64.3
AF-188	M	157	cs	cs	Tropomyosin-1 - truncated at 3 prime	AF-188	3e-85	302	157	157	100	100	2R	6e-34	125	125	97	1	2	FOR	1	2R	10575001	10593313	AGAP001799-PA	4e-40	159	157	284	98	55	tropomyosin invertebrate	2e-76	AAEL002759-PD	281	157	284	92	55	CPIJ013361-PA	4e-37	149	157	284	91	55	Tm2-PB	6E-029	122
AF-62	M	177	cs	cs	cuticular protein - truncated at 3 prime	AF-62	4e-95	335	177	177	100	100	2R	1e-48	192	188	75	4	5	REV		2R	7625004	7639483	AGAP001668-PA	1e-71	263	189	246	80	77	phaF protein, putative	1e-47	AAEL009803-PA	186	186	245	57	76	CPIJ001840-PA	4e-34	140	177	184	63	96	Ccp84Ab-PA	9E-030	125
AF-27	G	143	cs	cs	Cuticular protein - truncated at 5 prime	AF-27	9e-76	271	143	143	100	100	2R	3e-43	154	96	89	1	7	FOR		2R	37250001	37250582	AGAP003379-PA	2e-62	233	143	162	97	88	cuticle protein, putative	4e-59	AAEL002092-PA	223	136	170	88	80	CPIJ004291-PA	2e-41	163	150	182	75	82	CG4052-PA	7E-022	99
AF-25	M	171	cs	cs	Cuticular protein	AF-25	2e-92	327	171	171	100	100	2R	6e-44	137	96	93	4	13	FOR		2R	37175004	37176212	AGAP003377-PA	4e-71	262	187	186	85	101	cuticle protein, putative	2e-53	AAEL002092-PA	205	136	170	83	80	CPIJ004291-PA	5e-35	142	137	182	72	75	CG15006-PA	2E-027	118
AF-26	M	169	cs	cs	Cuticular protein - truncated at 3 prime	AF-26	5e-92	325	169	169	100	100	2R	3e-43	102	61	98	21	13	FOR		2R	37175021	37176212	AGAP003383-PA	1e-46	181	140	193	93	73	cuticle protein, putative	3e-43	AAEL002092-PA	171	108	170	85	64	CPIJ004291-PA	6e-28	119	107	182	71	59	CG15006-PA	8E-029	122
AF-802	M	165	cs	cs	Cuticular protein	AF-802	9e-95	334	165	165	100	100	2L	9e-52	202	163	88	4	2	FOR		2L	39150004	39151643	AGAP006839-PA	1e-73	270	166	244	89	68	adult cuticle protein, putative	3e-28	AAEL008988-PA	121	175	244	53	72	CPIJ003020-PA	1e-07	52	43	190	67	23	CG9290-PA	3E-008	54.3
AF-528	M	125	cs	cs	Profilin	AF-528	3e-71	255	125	125	100	100	3R	2e-23	107	60	90	36	2	REV		3R	44525036	44535149	AGAP009861-PA	7e-67	247	126	126	97	100	profilin	1e-65	AAEL013353-PA	245	126	126	95	100	CPIJ001546-PA	2e-61	229	126	126	96	100	chic-PD	2E-053	203
AF-52	M	141	cs	cs	flightin	AF-52	9e-82	290	141	141	100	100	2L	7e-19	92.4	50	100	1	3	REV		2L	44625001	44639576	AGAP007249-PA	2e-77	283	141	141	97	100	conserved hypothetical protein	6e-46	AAEL004249-PA	179	141	141	70	100	CPIJ008221-PA	6e-38	152	136	137	66	99	fln-PA	1E-033	138
AF-179	E	147	cs	cs	Actin - fragment	AF-179	3e-86	305	147	147	100	100	3L	3e-76	283	138	98	3	2	REV	1	3L	26275003	26293959	AGAP001676-PA	5e-83	301	147	376	98	39	actin	7e-81	AAEL001951-PA	296	147	376	96	39	CPIJ012572-PA	6e-79	288	147	376	93	39	Act88F-PA	5E-077	282
AF-586	M	153	cs	cs	Arp2/3 complex subunit ARPC5	AF-586	7e-89	314	153	153	100	100	3R	3e-71	204	108	96	1	2	FOR	1	3R	20500001	20501127	AGAP008895-PA	1e-77	283	156	156	90	100	arp2/3 complex 16 kd subunit (P16-arc)	1e-74	AAEL009059-PA	275	153	153	94	100	CPIJ012795-PA	1e-68	254	159	158	86	101	p16-ARC-PA	5E-062	232
AF-235	A	166	cs	cs	Actin-related protein Arp2/3 complex, subunit ARPC4 - fragment	AF-235	8e-96	338	166	166	100	100	2R	5e-81	299	165	100	2	1	FOR	1	2R	2800002	2802451	AGAP001306-PA	3e-93	335	165	168	100	98	arp2/3 complex 20 kd subunit	8e-92	AAEL009041-PB	332	165	168	98	98	CPIJ014826-PA	5e-78	285	165	168	98	98	Arc-p20-PA	9E-083	301
AF-21	M	154	cs	cs	Myosin essential light chain, EF-Hand protein superfamily	AF-21	2e-83	296	154	154	100	100	2R	1e-60	231	165	74	10	1	FOR		2R	6325010	6334151	AGAP001569-PA	1e-72	266	152	160	90	95	myosin light chain 1,	8e-73	AAEL012207-PE	269	154	157	82	98	CPIJ013259-PA	2e-65	243	151	153	82	99	Mlc1-PA	7E-052	199
AF-22	M	160	cs	cs	Mlc1: Myosin light chain alkali	AF-22	1e-92	327	160	160	100	100	2R	3e-60	230	165	74	10	1	FOR		2R	6325010	6334151	AGAP001569-PA	8e-86	311	160	160	94	100	myosin light chain 1,	2e-74	AAEL012207-PA	275	157	159	83	99	CPIJ013259-PA	2e-61	230	149	153	79	97	Mlc1-PB	2E-055	211
AF-94	I	186	cs	cs	cuticular protein - truncated at 5 prime	AF-94	1e-105	369	186	186	100	100	2R	3e-63	240	196	82	1	1	REV		2R	30700001	30716679	AGAP002994-PA	4e-79	289	196	200	82	98	conserved hypothetical protein	1e-22	AAEL004994-PA	103	82	178	62	46	CPIJ013785-PA	4e-21	97.1	71	183	64	39	Cry-PA	3E-018	87.8
AF-16	M	148	cs	cs	Actin - truncated at 3 prime	AF-16	2e-88	313	148	148	100	100	3L	1e-86	317	148	99	1	2	FOR	1	3L	26300001	26300013	AGAP005095-PA	2e-88	319	148	376	100	39	muscle-specific actin 2	6E-087	gi|33642243	316	148	376	100	39	CPIJ005785-PA	2e-88	319	148	376	100	39	Act57B-PA	1E-086	314
AF-17	M	149	cs	cs	Actin - truncated at 3 prime	AF-17	9e-89	314	149	149	100	100	2R	6e-87	318	149	100	1	1	REV	1	2R	8000001	8002940	AGAP001676-PA	1e-87	317	149	376	100	40	actin	1e-86	AAEL001951-PA	315	149	376	97	40	CPIJ012090-PA	1e-87	317	149	376	98	40	Act88F-PA	1E-084	307
AF-60	M	210	cs	cs	Myosin regulatory light chain 2	AF-60	1e-93	331	192	210	100	91	2R	5e-82	234	132	96	17	2	FOR	1	2R	6950017	6973869	AGAP001622-PA	1e-101	363	196	212	94	92	myosin regulatory light chain 2 (mlc-2)	5e-86	AAEL002572-PA	314	186	210	86	89	CPIJ017123-PA	3e-82	300	194	210	91	92	Mlc2-PA	6E-059	223
AF-15	M	158	cs	cs	Actin - truncated at 3 prime	AF-15	3e-94	332	158	158	100	100	3L	1e-92	337	158	100	1	2	REV	1	3L	26275001	26294286	AGAP011514-PA	2e-93	336	158	233	100	68	actin	8e-93	AAEL005961-PA	335	158	376	100	42	CPIJ012573-PA	4e-94	339	158	376	100	42	Act88F-PA	3E-092	333
AF-246	G	210	cs	cs	Beta tubulin - fragment	AF-246	1e-126	438	210	210	100	100	3L	1e-112	402	210	96	1	1	REV	1	3L	13300001	13308672	AGAP010510-PA	1e-118	419	210	454	100	46	tubulin beta chain	1e-125	AAEL002848-PA	444	210	435	100	48	CPIJ003263-PA	1e-117	417	210	449	100	47	betaTub60D-PA	1E-124	439
AF-248	L	234	cs	cs	Alpha tubulin - fragment	AF-248	1e-141	489	234	234	100	100	2R	1e-128	456	235	93	1	2	REV		2R	1600001	1618463	AGAP010971-PA	1e-127	449	235	458	92	51	tubulin alpha chain	1e-129	AAEL013229-PA	456	235	450	93	52	CPIJ019940-PA	1e-129	456	235	450	93	52	alphaTub84B-PA	1E-127	452
AF-14	M	341	cs	cs	Actin-related protein Arp2/3 complex, subunit Arp2 - truncated at 3 prime	AF-14	0	712	341	341	100	100	3L	0	680	341	97	1	2	REV	1	3L	26275001	26293959	AGAP011516-PA	0	693	341	382	96	89	actin	0	AAEL001673-PA	693	341	376	96	91	CPIJ016462-PA	0	693	341	376	96	91	Act88F-PA	0.0	693
AF-710	V	101	cs/st	cs	hypothetical conserved protein - fragment	AF-710	2e-48	179	101	101	100	100	2L	2e-11	67.4	93	87	1	1	FOR		2L	47700001	47704431	AGAP007563-PA	3e-24	105	93	15844	87	1	myosin light chain kinase	2e-17	AAEL005319-PA	84.3	78	4604	69	2	CPIJ002165-PA	1	27.7	102	476	25	21	sls-PC	0.002	37
AF-402	R	100	cs/st	cs	midline fasciclin - truncated at 5 prime	AF-402	2e-56	206	100	100	100	100	2R	2e-48	189	100	89	1	1	FOR		2R	55925001	55931630	AGAP004428-PA	8e-53	200	100	653	89	15	midline fasciclin	3e-36	AAEL008657-PA	147	101	560	67	18	CPIJ006247-PA	1e-35	143	100	715	66	14	mfas-PO	1E-025	110
AF-672	I	114	cs/st	cs	hypothetical conserved protein - truncated at 5 prime	AF-672	1e-63	230	114	114	100	100	2R	1e-47	115	64	87	1	3	FOR		2R	26375001	26394042	AGAP002737-PA	2e-64	239	114	6668	96	2	stretchin-mlck	2e-45	AAEL007281-PA	177	98	712	81	14	CPIJ015022-PA	1e-10	60.5	34	308	70	11	Strn-Mlck-PE	4E-026	112
AF-817	D	101	met/ox	detox	hypothetical protein - fragment	AF-817	2e-29	116	101	101	100	100	2R	2e-27	120	102	85	1	1	FOR		2R	42350001	42371325	AGAP003714-PA	7e-32	130	102	1163	85	9	oxidase/peroxidase	1e-08	AAEL005416-PA	55.8	114	1653	40	7	CPIJ008014-PA	0.0005	38.5	83	1476	39	6	CG4413-PA	47	22.3
AF-121	M	166	met/ox	detox	Catalase - truncated at 3 prime	AF-121	3e-98	346	166	166	100	100	2L	2e-70	264	149	85	18	1	FOR		2L	5775018	5779525	AGAP004904-PA	5e-85	308	166	504	87	33	catalase	3e-76	AAEL013407-PA	281	166	505	77	33	CPIJ007044-PA	9e-68	251	149	490	81	30	Cat-PA	1E-066	248
AF-233	E	107	met/sec	detox	Dopamine N acetyltransferase - truncated at 5 prime	AF-233	2e-61	223	107	107	100	100	3R	3e-49	192	107	88	1	1	REV		3R	49350001	49370384	AGAP010142-PA	9e-53	199	107	285	88	38	conserved hypothetical protein	3e-43	AAEL011088-PA	170	105	288	74	36	CPIJ015282-PA	3e-44	172	106	244	75	43	Dat-PA	2E-031	129
AF-1006	M	131	met/sec	detox	Peroxisomal membrane protein MPV17 - truncated at 3 prime	AF-1006	5e-75	268	131	131	100	100	2L	6e-56	180	104	90	1	2	REV		2L	25525001	25546784	AGAP006040-PA	5e-68	251	131	194	91	68	peroxisomal membrane protein 2, pxmp2	2e-52	AAEL006538-PC	201	126	192	72	66	CPIJ000284-PA	1e-35	144	127	179	58	71	CG7970-PA	8E-037	148
AF-809	F	139	met/sec	detox	retinol dehydrogenase 12, like - fragment	AF-809	1e-79	283	139	139	100	100	2L	2e-63	239	139	92	1	1	FOR		2L	47750001	47770276	AGAP007572-PA	9e-69	254	139	318	92	44	short-chain dehydrogenase	3e-63	AAEL013491-PA	237	139	323	85	43	CPIJ011502-PA	3e-60	226	139	323	84	43	CG2070-PA	3E-044	173
AF-555	M	151	met/sec	detox	Microsomal glutathione S-transferase-like	AF-555	3e-86	305	151	151	100	100	X	4e-49	193	111	88	1	6	REV		X	2825001	2844144	AGAP000165-PA	1e-76	280	151	151	87	100	microsomal glutathione s-transferase	3e-53	AAEL006829-PA	204	149	149	65	100	CPIJ012756-PA	1e-46	181	151	150	62	101	Mgstl-PA	5E-049	189
AF-995	M	147	met/sec	detox	microsomal glutathione transferase GSTMIC3	AF-995	2e-78	280	147	147	100	100	3R	2e-31	134	79	84	1	3	FOR		3R	45850001	45853513	AGAP009946-PA	2e-69	256	147	147	89	100	microsomal glutathione s-transferase	2E-044	gi|108873678	174	148	148	60	100	CPIJ018241-PA	6e-38	152	149	149	51	100	Mgstl-PA	2E-032	134
AF-965	T	143	met/sec	detox	Hydroxysteroid 17-beta dehydrogenase 11 - fragment	AF-965	6e-84	298	143	143	100	100	X	4e-74	276	173	80	1	2	REV		X	5000001	5009260	AGAP000275-PA	4e-81	295	143	480	98	30	short-chain dehydrogenase	4e-66	AAEL008016-PA	246	143	312	84	46	CPIJ011768-PA	2e-60	226	143	316	76	45	CG2254-PA	6E-047	182
AF-218	M	189	met/sec	detox	Uncharacterized conserved protein, contains double-stranded beta-helix domain	AF-218	1e-113	395	189	189	100	100	2L	3e-87	207	132	78	1	3	REV		2L	17900001	17920229	AGAP005618-PA	1e-102	367	183	183	93	100	acireductone dioxygenase	5e-89	AAEL004860-PA	323	183	183	80	100	CPIJ019272-PA	1e-88	321	183	183	83	100	CG32068-PA	2E-058	221
AF-1075	M	195	met/sec	detox	Cytochrome P450 - truncated at 3 prime	AF-1075	1e-114	399	195	195	100	100	X	4e-42	171	161	51	36	1	REV		X	16600036	16620441	AGAP001076-PA	1e-104	374	195	565	90	35	cytochrome P450	2e-88	AAEL004054-PA	322	195	566	82	34	CPIJ009415-PA	7e-99	355	195	566	83	34	Cyp4g15-PA	1E-070	262
AF-719	M	55	em	em	ubiquinol-cytochrome c reductase (6.4kD) subunit	AF-719	4e-17	75.1	55	55	100	100	3L	1e-08	57.8	27	96	29	1	FOR		3L	25300029	25305897	AGAP002597-PA	6.1	24.6	16	1847	56	1	ubiquinol cytochrome C oxidoreductase-subunit 6.4kD-subunit, putative	2e-20	AAEL000766-PA	94.4	54	54	79	100	CPIJ006225-PA	8e-19	87.8	55	136	67	40	CG14482-PA	2E-006	47
AF-879	M	68	em	em	NADH-ubiquinone oxidoreductase, NDUFS3/30 kDa subunit - truncated at 3 prime	AF-879	5e-35	134	68	68	100	100	2L	2e-12	53.1	24	100	20	2	FOR		2L	32350020	32355183	AGAP006456-PA	1e-27	116	69	262	84	26	hypothetical protein	12	AAEL010840-PA	25.4	63	68	36	93	CPIJ013503-PA	2e-15	76.3	69	491	62	14	CG12079-PA	7E-009	55.1
AF-283	G	61	em	em	NADH:ubiquinone oxidoreductase, NDUFB9/B22 subunit - truncated at 5 prime	AF-283	4e-33	128	61	61	100	100	3R	9e-18	88.2	51	100	1	1	FOR		3R	44575001	44586847	AGAP009865-PA	5e-31	127	61	146	96	42	NADH:ubiquinone dehydrogenase, putative	6e-27	AAEL010230-PA	116	61	146	85	42	CPIJ006301-PA	1.9	26.6	51	404	31	13	CG9306-PA	1E-022	100
AF-769	E	58	em	em	NADH:ubiquinone oxidoreductase, B16.6 subunit/cell death-regulatory protein - truncated at 5 prime	AF-769	2e-31	122	58	58	100	100	3R	8e-20	84	45	93	1	2	REV		3R	37625001	37625241	AGAP009652-PA	4e-27	114	58	153	94	38	mitochondrial NADH:ubiquinone oxidoreductase B16.6 subunit, putative	5e-20	AAEL005693-PB	93.2	58	151	68	38	CPIJ000908-PA	2e-18	86.7	56	150	69	37	CG3446-PA	2E-019	90.1
AF-295	M	56	em	em	Ubiquinol cytochrome c oxidoreductase, subunit QCR9	AF-295	4e-30	118	56	56	100	100	2L	3e-15	79.7	74	56	11	1	REV		2L	2475011	2483344	AGAP004710-PA	4e-19	88.6	46	56	91	82	mitochondrial ubiquinol-cytochrome c reductase complex 7.2 kDa protein	1E-019	gi|94468594	92	56	56	75	100	CPIJ000728-PA	5e-17	81.6	56	56	71	100	ox-PA	1E-013	71.2
AF-773	M	90	em	em	ATPIF1, ATPI: ATPase inhibitor, mitochondrial precursor	AF-773	1e-48	180	90	90	100	100	3L	2e-11	67	75	85	17	1	FOR		3L	35450017	35474332	AGAP011945-PA	2e-28	119	91	91	83	100	mitochondrial ATPase inhibitor, putative	2e-21	AAEL003417-PA	97.8	88	91	68	97	CPIJ000503-PA	3e-10	59.3	63	105	74	60	CG13551-PA	8E-012	64.7
AF-617	T	68	em	em	NADH:ubiquinone dehydrogenase, putative - truncated at 5 prime	AF-617	3e-37	141	68	68	100	100	3L	1e-25	114	68	94	1	1	REV		3L	33875001	33879998	AGAP011829-PA	9e-29	120	68	108	94	63	NADH:ubiquinone dehydrogenase, putative	3e-27	AAEL002825-PA	117	68	111	79	61	CPIJ016783-PA	1e-23	103	67	110	79	61	CG12859-PA	7E-021	94.7
AF-69	M	67	em	em	cytochrome c oxidase, subunit VIIc	AF-69	1e-35	137	67	67	100	100	2L	2e-12	70.9	39	92	1	2	FOR		2L	48350001	48354815	AGAP007621-PB	4e-33	134	67	67	97	100	cytochrome c oxidase, subunit VIIC, putative	4e-30	AAEL002737-PA	126	67	67	89	100	CPIJ008759-PA	8e-32	130	66	586	86	11	CG2249-PB	2E-015	76.6
AF-139	M	82	em	em	Mitochondrial F1F0-ATP synthase, subunit e	AF-139	1e-43	163	82	82	100	100	2L	5e-17	85.5	60	86	14	1	FOR		2L	39300014	39320133	AGAP006879-PA	2e-40	158	82	82	96	100	conserved hypothetical protein	2e-37	AAEL009964-PA	150	82	82	90	100	CPIJ010013-PA	2e-20	93.2	67	82	88	82	CG3321-PA	5E-023	102
AF-971	M	80	em	em	hypothetical protein - truncated at 3 prime	AF-971	9e-43	160	80	80	100	100	X	7e-14	75.1	77	67	8	1	REV		X	11200008	11215199	AGAP000618-PA	7e-20	90.9	83	176	63	47	succinate dehydrogenase, putative	3e-06	AAEL010519-PA	47.4	46	177	54	26	CPIJ003756-PA	0.003	36.2	77	175	42	44	CG10219-PA	0.46	29.3
AF-949	V	84	em	em	NADH:ubiquinone oxidoreductase, NDUFB3/B12 subunit - truncated at 5 prime	AF-949	5e-46	171	84	84	100	100	3L	1e-29	127	63	96	1	1	REV		3L	41225001	41232980	AGAP012374-PA	1e-31	130	63	111	96	57	NADH dehydrogenase, putative	7e-33	AAEL007054-PA	135	84	107	83	79	CPIJ014084-PA	2e-27	116	63	114	87	55	CG10320-PA	1E-019	90.5
AF-142	M	74	em	em	COX7A1: Cytochrome c oxidase polypeptide VIIa-heart, mitochondrial precursor	AF-142	7e-40	150	74	74	100	100	3R	3e-27	119	69	85	1	2	REV		3R	35300001	35305119	AGAP009526-PA	4e-30	124	74	74	86	100	conserved hypothetical protein	4e-23	AAEL006000-PA	103	74	74	71	100	CPIJ014384-PA	4e-23	102	72	76	66	95	CG9603-PA	2E-006	46.6
AF-117	S	77	em	em	cytochrome c oxidase, subunit VIc - truncated at 5 prime	AF-117	1e-38	146	77	77	100	100	3R	9e-33	108	55	98	1	2	FOR		3R	500001	508393	AGAP007768-PA	7e-40	157	77	78	97	99	conserved hypothetical protein	2e-28	AAEL009257-PA	120	77	78	71	99	CPIJ000470-PA	2e-28	119	77	78	77	99	cype-PA	2E-018	87
AF-74	M	76	em	em	cytochrome c oxidase subunit VIb	AF-74	1e-43	163	76	76	100	100	2L	3e-34	142	76	93	1	1	REV		2L	32600001	32610456	AGAP006471-PB	2e-39	155	76	76	93	100	cytochrome c oxidase,-subunit VIb, putative	6e-32	AAEL008880-PA	132	75	86	77	87	CPIJ012223-PA	5e-29	121	71	79	78	90	CG14235-PC	7E-028	118
AF-195	M	82	em	em	Mitochondrial phosphate carrier protein - truncated at 3 prime	AF-195	1e-44	166	82	82	100	100	2R	3e-37	152	82	93	1	2	REV		2R	40325001	40347625	AGAP003586-PA	1e-35	142	104	370	68	28	mitochondrial phosphate carrier protein	1e-33	AAEL011184-PA	138	88	354	75	25	CPIJ013142-PA	1e-28	120	87	353	68	25	Mpcp-PA	3E-027	115
AF-214	M	78	em	em	solute carrier - truncated at 3 prime	AF-214	3e-43	162	78	78	100	100	3L	2e-18	90.1	50	92	1	2	REV		3L	33925001	33926789	AGAP011839-PA	2e-38	152	78	311	92	25	mitochondrial carrier protein	1e-34	AAEL011842-PA	141	78	328	82	24	CPIJ012095-PA	4e-34	138	78	318	80	25	Bmcp-PA	5E-033	135
AF-213	M	86	em	em	NAD-dependent malate dehydrogenase - truncated at 3 prime	AF-213	9e-48	176	86	86	100	100	2R	5e-29	125	65	100	1	2	FOR		2R	11975001	11975943	AGAP001903-PA	4e-46	178	86	337	100	26	malate dehydrogenase	1e-39	AAEL008166-PA	158	86	419	90	21	CPIJ008366-PA	6e-38	151	86	337	90	26	CG7998-PA	3E-028	119
AF-90	M	82	em	em	Ubiquinol cytochrome c reductase, subunit QCR8	AF-90	7e-46	170	82	82	100	100	3L	3e-34	142	111	71	1	1	REV		3L	1650001	1664576	AGAP010337-PA	2e-40	159	82	87	97	94	ubiquinone binding protein, putative	1e-35	AAEL005143-PB	145	82	82	81	100	CPIJ012878-PA	5e-37	148	81	82	86	99	CG7580-PA	1E-026	114
AF-87	M	86	em	em	hypothetical conserved protein - truncated at 3 prime	AF-87	6e-44	164	86	86	100	100	X	6e-31	78.6	43	86	3	2	REV		X	1775003	1792856	AGAP000109-PA	3e-39	155	84	91	85	92	cytochrome c oxidase, subunit VIIA, putative	8e-33	AAEL007752-PA	135	86	90	74	96	CPIJ015566-PA	1e-30	127	86	91	73	95	CG9603-PA	1E-018	87.4
AF-747	H	93	em	em	Mitochondrial F1F0-ATP synthase, subunit f - truncated at 5 prime	AF-747	9e-53	193	93	93	100	100	UNKN	3e-41	166	93	90	1	1	REV		UNKN	10350001	10361749	AGAP012515-PA	4e-47	181	93	107	90	87	mitochondrial ATP synthase F chain	4E-044	gi|94468562	173	93	107	86	87	CPIJ004713-PA	3e-40	159	93	107	89	87	CG4692-PB	3E-038	152
AF-709	N	95	em	em	NADH:ubiquinone oxidoreductase, NDUFA10/42kDa subunit - truncated at 5 prime	AF-709	5e-48	177	95	95	100	100	3L	3e-50	195	95	96	1	1	FOR		3L	17675001	17687342	AGAP011130-PA	2e-53	202	95	399	96	24	nadh-ubiquinone oxidoreductase 42 kda subunit	2e-41	AAEL012950-PA	164	95	407	77	23	CPIJ011693-PA	2e-43	169	95	404	80	24	ND42-PB	3E-024	106
AF-927	M	107	em	em	Mitochondrial F1F0-ATP synthase, subunit Cf6 (coupling factor 6)	AF-927	2e-59	216	107	107	100	100	2R	2e-38	94	55	90	1	2	REV		2R	58500001	58515052	AGAP004616-PA	2e-53	202	107	107	89	100	coupling factor, putative	2e-44	AAEL002813-PA	174	107	106	76	101	CPIJ008665-PA	1e-38	153	107	108	74	99	ATPsyn-Cf6-PA	4E-029	122
AF-648	E	100	em	em	Succinate dehydrogenase, flavoprotein subunit - truncated at 5 prime	AF-648	1e-57	209	100	100	100	100	3L	4e-30	129	61	96	1	2	FOR		3L	3175001	3191581	AGAP010429-PA	1e-56	213	100	659	99	15	succinate dehydrogenase	6e-51	AAEL010608-PA	196	100	659	91	15	CPIJ006167-PA	2e-52	199	100	661	92	15	Scs-fp-PA	3E-041	162
AF-278	M	110	em	em	Ubiquinol cytochrome c reductase, subunit QCR7	AF-278	2e-63	229	110	110	100	100	3L	2e-33	140	151	61	9	1	FOR		3L	38525009	38533515	AGAP012188-PA	4e-59	221	110	110	94	100	ubiquinol-cytochrome c reductase complex 14 kd protein	1e-52	AAEL007868-PA	201	110	110	85	100	CPIJ006030-PA	4e-45	174	110	110	86	100	CG17856-PA	1E-046	181
AF-116	M	99	em	em	ATP synthase, H+ transporting, mitochondrial F0 complex, subunit g	AF-116	2e-56	206	99	99	100	100	3R	8e-43	171	87	91	13	1	FOR		3R	34700013	34711051	AGAP009491-PA	2e-52	199	99	99	93	100	hydrogen-transporting ATP synthase, G-subunit, putative	2e-47	AAEL006509-PB	184	99	99	86	100	CPIJ002431-PA	8e-48	184	99	174	84	57	l(2)06225-PA	5E-041	161
AF-590	E	107	em	em	Fumarase - truncated at 5 prime	AF-590	3e-61	222	107	107	100	100	2R	6e-49	171	89	96	1	2	REV		2R	11875001	11882242	AGAP001884-PA	6e-59	220	107	494	99	22	aspartate ammonia lyase	8e-57	AAEL008167-PB	215	107	503	96	21	CPIJ008384-PA	1e-43	169	87	481	93	18	l(1)G0255-PB	3E-048	186
AF-649	P	127	em	em	Mitochondrial F1F0-ATP synthase, subunit d/ATP7 - truncated at 5 prime	AF-649	1e-72	259	127	127	100	100	3L	6e-51	198	153	77	1	1	FOR		3L	17675001	17689764	AGAP011131-PA	5e-55	208	127	172	92	74	mitochondrial F0 ATP synthase D chain, putative	4E-049	gi|108879951	190	127	172	81	74	CPIJ011691-PA	6e-49	188	127	172	81	74	ATPsyn-d-PA	1E-041	164
AF-93	M	108	em	em	Cytochrome c	AF-93	1e-61	223	108	108	100	100	3R	4e-53	205	108	99	1	1	FOR	1	3R	35600001	35606586	AGAP009537-PA	2e-54	205	108	108	99	100	cytochrome c	3e-56	AAEL004457-PC	213	107	108	92	99	CPIJ019024-PA	1e-52	199	107	108	95	99	Cyt-c-p-PA	7E-058	218
AF-29	M	138	em	em	Mitochondrial F1F0-ATP synthase, subunit c/ATP9/proteolipid	AF-29	2e-75	269	138	138	100	100	X	2e-42	170	137	81	17	1	FOR		X	9450017	9455668	AGAP000523-PA	2e-73	269	138	138	100	100	ATPase subunit, putative	2e-69	AAEL012740-PA	257	138	138	94	100	CPIJ008101-PA	6e-54	204	138	138	94	100	CG1746-PC	4E-066	245
AF-1003	K	127	em	em	Mitochondrial F1F0-ATP synthase, subunit OSCP/ATP5 - fragment	AF-1003	1e-70	253	127	127	100	100	2R	4e-51	199	122	95	6	1	REV	1	2R	40400006	40405289	AGAP003599-PA	4e-66	244	127	210	94	60	atp synthase delta chain	2e-59	AAEL010823-PA	224	127	210	84	60	CPIJ019321-PA	7e-53	201	127	489	82	26	Oscp-PA	9E-033	134
AF-302	M	124	em	em	NADH:ubiquinone oxidoreductase, NDUFA6/B14 subunit	AF-302	6e-71	254	124	124	100	100	UNKN	4e-38	155	81	96	1	2	FOR		UNKN	11875001	11895961	AGAP012533-PA	2e-57	215	124	128	97	97	NADH dehydrogenase, putative	5e-65	AAEL000138-PA	243	124	124	94	100	CPIJ009635-PA	4e-53	202	124	124	89	100	CG7712-PA	6E-053	201
AF-925	G	139	em	em	malate dehydrogenase - truncated at 5 prime	AF-925	7e-64	231	139	139	100	100	2R	8e-62	234	139	96	1	1	FOR	1	2R	11975001	11976976	AGAP001903-PA	8e-68	250	139	337	96	41	malate dehydrogenase	1e-60	AAEL008166-PA	228	138	419	93	33	CPIJ008366-PA	6e-59	221	139	337	92	41	CG7998-PA	8E-049	188
AF-82	M	129	em	em	ATP synthase-gamma chain - truncated at 3 prime	AF-82	1e-73	264	129	129	100	100	3R	3e-58	147	75	92	1	2	FOR		3R	3375001	3386900	AGAP007966-PA	1e-70	260	129	297	96	43	atp synthase gamma subunit	1e-66	AAEL008848-PA	248	129	297	92	43	CPIJ001563-PA	3e-61	229	129	297	92	43	ATPsyn-gamma-PC	2E-047	183
AF-140	M	133	em	em	Mitochondrial F1F0-ATP synthase, subunit delta/ATP16 - truncated at 3 prime	AF-140	3e-66	239	133	133	100	100	3R	1e-61	234	133	97	1	1	FOR	1	3R	1825001	1841882	AGAP007841-PA	3e-73	268	133	169	97	79	atp synthase delta chain, mitochondrial	4e-60	AAEL002504-PB	226	126	161	86	78	CPIJ012335-PA	1e-53	204	134	161	85	83	l(1)G0230-PA	2E-045	176
AF-693	M	122	em	em	NADH:ubiquinone oxidoreductase, NDUFV2/24 kD subunit - truncated at 3 prime	AF-693	2e-72	259	122	122	100	100	2R	2e-61	233	149	79	2	1	REV		2R	16825002	16834142	AGAP002170-PA	2e-69	255	122	231	97	53	nadh-ubiquinone oxidoreductase 24 kda subunit	4e-58	AAEL005508-PA	219	116	240	85	48	CPIJ018667-PA	3e-60	225	116	241	87	48	CG5703-PA	5E-059	221
AF-67	M	119	em	em	Cytochrome c oxidase, subunit Vb/COX4	AF-67	6e-70	251	119	119	100	100	3R	2e-39	125	60	96	1	3	REV		3R	16050001	16068066	AGAP008724-PA	5e-68	251	119	119	99	100	cytochrome c oxidase, subunit VB, putative	5e-62	AAEL008697-PA	233	119	119	88	100	CPIJ004829-PA	3e-61	228	119	119	84	100	CG11015-PA	1E-055	210
AF-299	M	150	em	em	Vacuolar H+-ATPase V1 sector, subunit D - truncated at 3 prime	AF-299	9e-86	304	150	150	100	100	3R	2e-61	221	161	84	1	2	FOR		3R	52650001	52655893	AGAP010298-PA	9e-75	274	136	232	100	59	atp synthase subunit d	2e-82	AAEL009808-PA	301	150	246	98	61	CPIJ015086-PA	3e-75	276	150	340	98	44	Vha36-PA	1E-076	280
AF-257	M	134	em	em	NADH:ubiquinone oxidoreductase, NDUFA8/PGIV/19 kDa subunit - truncated at 3 prime	AF-257	8e-79	280	134	134	100	100	2L	2e-28	123	75	82	1	3	REV		2L	39975001	39996286	AGAP006918-PA	2e-72	266	133	175	97	76	NADH:ubiquinone dehydrogenase, putative	2e-64	AAEL014889-PA	241	133	175	81	76	CPIJ015079-PA	9e-64	237	133	175	84	76	CG3683-PC	1E-054	207
AF-301	M	143	em	em	NADH:ubiquinone oxidoreductase, B17.2 subunit	AF-301	2e-83	296	143	143	100	100	3R	8e-43	111	60	96	1	4	FOR		3R	14050001	14061917	AGAP008653-PA	4e-77	281	143	143	93	100	NADH:ubiquinone dehydrogenase, putative	1e-74	AAEL001164-PA	275	143	145	91	99	CPIJ017732-PA	1e-62	234	140	144	85	97	CG3214-PA	8E-052	198
AF-942	M	148	em	em	Mitochondrial ADP/ATP carrier protein - truncated at 3 prime	AF-942	2e-84	300	148	148	100	100	2R	4e-61	233	142	82	1	1	REV		2R	20575001	20598753	AGAP006782-PA	4e-80	291	148	301	95	49	adp,atp carrier protein	1e-78	AAEL004855-PA	288	146	302	95	48	CPIJ012918-PA	1e-75	277	146	302	96	48	sesB-PD	6E-067	248
AF-252	I	151	em	em	Vacuolar H+-ATPase V0 sector, subunit a - fragment	AF-252	7e-89	314	151	151	100	100	2R	3e-65	213	120	91	1	3	REV		2R	6475001	6486297	AGAP001588-PA	1e-75	277	153	808	89	19	vacuolar proton atpases	1e-58	AAEL006390-PA	222	153	804	71	19	CPIJ017010-PA	6e-60	225	151	806	72	19	Vha100-2-PA	7E-046	179
AF-61	M	153	em	em	Cytochrome c oxidase subunit Va	AF-61	6e-90	318	153	153	100	100	3L	2e-82	304	153	97	1	1	REV	1	3L	18100001	18111846	AGAP011159-PA	2e-85	310	153	153	97	100	cytochrome c oxidase polypeptide	8e-67	AAEL014944-PA	249	153	152	77	101	CPIJ008200-PA	2e-66	246	153	152	77	101	CoVa-PB	8E-047	182
AF-263	M	170	em	em	Succinyl-CoA synthetase, alpha subunit - truncated at 3 prime	AF-263	2e-99	350	170	170	100	100	2R	6e-78	289	158	94	5	1	FOR		2R	2825005	2843624	AGAP001312-PA	1e-96	347	170	328	98	52	succinyl-CoA synthetase small subunit, putative	1e-84	AAEL006833-PB	309	168	327	93	51	CPIJ018673-PA	1e-65	244	131	304	93	43	Scsalpha-PA	6E-067	249
AF-78	N	174	em	em	NADH-ubiquinone oxidoreductase ashi subunit - truncated at 5 prime	AF-78	1e-103	361	174	174	100	100	2R	3e-68	143	79	88	30	2	REV		2R	14000030	14012416	AGAP002020-PA	1e-86	313	171	174	86	98	nadh-ubiquinone oxidoreductase ashi subunit	9e-67	AAEL000986-PB	249	172	174	68	99	CPIJ001999-PA	4e-64	239	172	174	72	99	CG3192-PB	9E-048	185
AF-253	M	161	em	em	NADH:ubiquinone oxidoreductase, NDUFS2/49 kDa subunit - truncated at 3 prime	AF-253	6e-96	338	161	161	100	100	2L	7e-79	292	162	82	1	1	REV		2L	39425001	39427727	AGAP000794-PA	1e-86	313	161	468	93	34	nadh-ubiquinone oxidoreductase fe-s protein 2 (ndufs2)	4e-78	AAEL011381-PA	287	161	468	82	34	CPIJ011528-PA	4e-81	296	161	469	83	34	CG1970-PA	5E-064	239
AF-1074	A	171	em	em	Isocitrate dehydrogenase, gamma subunit - fragment	AF-1074	1e-99	350	171	171	100	100	3R	6e-77	285	146	96	26	1	REV	1	3R	825026	839372	AGAP007786-PA	8e-95	341	171	370	95	46	isocitrate dehydrogenase	1e-83	AAEL010143-PA	305	171	370	84	46	CPIJ002859-PA	4e-28	120	157	354	45	44	CG6439-PA	2E-067	251
AF-125	T	181	em	em	Glycerol-3-phosphate dehydrogenase/dihydroxyacetone 3-phosphate reductase - fragment	AF-125	9e-97	341	181	181	100	100	2L	5e-81	184	103	98	1	3	REV	1	2L	48075001	48090082	AGAP007593-PA	9e-94	337	181	354	96	51	glycerol-3-phosphate dehydrogenase	9e-95	AAEL001593-PB	342	181	359	96	50	CPIJ000232-PA	5e-93	335	181	354	95	51	Gpdh-PB	5E-080	293
AF-38	M	177	em	em	Cytochrome c oxidase, subunit IV/COX5b	AF-38	1e-106	372	177	177	100	100	3R	1e-89	212	106	97	1	2	FOR	1	3R	16150001	16158449	AGAP008727-PA	1e-100	357	177	182	94	97	cytochrome c oxidase subunit iv	8e-84	AAEL005170-PA	306	177	409	81	43	CPIJ004823-PA	3e-79	290	179	179	77	100	CG10664-PB	3E-056	213
AF-303	M	200	em	em	Mitochondrial F1F0-ATP synthase, subunit b/ATP4 - truncated at 3 prime	AF-303	1e-118	413	200	200	100	100	2R	2e-94	344	221	81	8	1	REV		2R	550008	569320	AGAP001138-PA	1e-112	397	200	236	94	85	mitochondrial atp synthase b chain	2e-85	AAEL005610-PA	312	202	238	83	85	CPIJ006067-PA	5e-90	325	202	238	82	85	ATPsyn-b-PA	2E-076	281
AF-79	M	189	em	em	NADH dehydrogenase (ubiquinone) 1 beta subcomplex 5	AF-79	1e-113	396	189	189	100	100	2L	2e-86	317	242	71	1	1	REV		2L	45050001	45066393	AGAP007297-PA	1e-104	371	189	189	92	100	nadh-ubiquinone oxidoreductase sgdh subunit	7e-86	AAEL009078-PA	313	189	189	76	100	CPIJ002099-PA	1e-80	295	189	188	77	101	l(3)neo18-PA	5E-063	236
AF-1023	M	203	em	em	Pyruvate dehydrogenase E1, alpha subunit - truncated at 3 prime	AF-1023	1e-120	418	203	203	100	100	2R	2e-85	314	173	89	1	3	REV		2R	31250001	31253176	AGAP003030-PA	9e-90	324	173	393	89	44	pyruvate dehydrogenase	5e-81	AAEL013613-PA	297	163	387	85	42	CPIJ001456-PA	2e-92	333	182	380	85	48	l(1)G0334-PD	3E-088	320
AF-209	M	195	em	em	NADH:ubiquinone oxidoreductase, NDUFA9/39kDa subunit - truncated at 3 prime	AF-209	1e-115	402	195	195	100	100	3L	8e-99	359	182	92	14	1	FOR		3L	10400014	10412145	AGAP010792-PA	9e-98	351	179	385	93	46	nadh-ubiquinone oxidoreductase 39 kda subunit	2e-96	AAEL009414-PA	348	195	401	85	49	CPIJ015038-PA	1e-100	361	195	401	85	49	CG6020-PA	1E-069	258
AF-578	M	207	em	em	NADH-ubiquinone oxidoreductase	AF-578	1e-122	425	207	207	100	100	X	1e-117	419	207	99	1	1	REV	1	X	2900001	2905190	AGAP000170-PA	1e-119	424	207	207	99	100	nadh-plastoquinone oxidoreductase	1e-103	AAEL008072-PA	370	184	215	97	86	CPIJ018869-PA	1e-104	371	183	212	96	86	CG9172-PA	6E-093	336
AF-461	I	41	em	em	ATP SYNTHASE BETA SUBUNIT - truncated at 5 prime	AF-461	3e-19	82.4	41	41	100	100	3L	1e-12	70.9	41	87	1	1	REV		3L	37725001	37742866	AGAP002781-PA	31	22.3	39	1068	28	4	atp synthase beta subunit	1e-14	AAEL003393-PA	75.1	41	504	87	8	CPIJ006209-PA	5e-13	68.6	41	511	85	8	ATPsyn-beta-PA	3E-012	66.2
AF-141	M	75	extmat	extmat	SIMILAR TO PUPAL CUTICLE PROTEIN	AF-141	1e-34	133	75	75	100	100	3R	0.0002	43.9	71	60	5	2	FOR		3R	35100005	35119492	AGAP001549-PA	0.91	27.3	33	769	33	4	cuticle protein, putative	36	AAEL002211-PA	23.9	43	123	48	35	CPIJ017595-PA	0.17	30	61	394	34	15	CG13067-PB	31	23.1
AF-1062	G	80	extmat	extmat	Cuticular protein - fragment	AF-1062	4e-38	144	80	80	100	100	2R	3e-16	83.2	81	83	1	2	FOR		2R	7650001	7652151	AGAP001668-PA	1e-26	113	80	246	92	33	cuticle protein, putative	8e-16	AAEL009807-PA	79.3	91	178	56	51	CPIJ001839-PA	2e-10	60.1	40	178	85	22	CG15006-PA	5E-012	65.5
AF-760	M	102	extmat	extmat	probable cuticle protein	AF-760	4e-50	185	102	102	100	100	2L	2e-07	54.3	76	51	1	1	REV		2L	20625001	20649938	AGAP007156-PA	3e-21	95.5	103	94	73	110	conserved hypothetical protein	0.068	AAEL007735-PA	33.1	54	115	53	47	CPIJ013794-PA	0.67	28.1	48	263	43	18	CG13069-PA	0.32	29.6
AF-1049	M	82	extmat	extmat	hypothetical conserved protein - truncated at 3 prime	AF-1049	9e-37	140	82	82	100	100	2R	1e-14	78.2	78	91	5	1	REV		2R	21425005	21445763	AGAP002442-PA	8e-29	120	82	127	90	65	hypothetical protein	0.032	AAEL010525-PA	34.3	49	986	36	5	CPIJ014906-PA	5e-11	62	76	522	56	15	CG32564-PA	9.3	25
AF-890	M	124	extmat	extmat	hypothetical protein - truncated at 3 prime	AF-890	4e-21	89	124	124	100	100	3R	0.0005	42.7	98	77	1	1	REV		3R	20525001	20529002	AGAP007154-PA	0.69	28.1	55	145	50	38	conserved hypothetical protein	0.0001	AAEL001685-PA	42.4	48	146	52	33	CPIJ009539-PA	0.0003	40	53	173	60	31	CG32603-PA	4E-004	39.7
AF-803	M	106	extmat	extmat	cuticular protein - truncated at 3 prime	AF-803	1e-51	190	106	106	100	100	3R	1e-07	54.7	106	58	2	1	FOR		3R	10900002	10910981	AGAP008465-PA	2e-22	99.4	108	248	62	44	cuticle protein, putative	2e-08	AAEL002231-PA	54.7	89	126	43	71	CPIJ003483-PA	0.002	36.6	59	160	64	37	CG32603-PA	5.4	25.4
AF-68	M	120	extmat	extmat	Adult cuticle protein	AF-68	2e-21	90.1	120	120	100	100	3R	1e-25	114	105	91	5	4	FOR		3R	10850005	10866749	AGAP008447-PA	3e-38	152	120	120	92	100	cuticle protein, putative	1e-29	AAEL002181-PA	125	134	133	64	101	CPIJ003474-PA	2e-12	67	127	127	57	100	CG7203-PA	0.060	32.3
AF-1030	M	116	extmat	extmat	Cuticular protein - truncated at 3 prime	AF-1030	1e-60	220	116	116	100	100	2L	4e-18	89.4	73	93	1	1	REV		2L	28725001	28745919	AGAP006261-PA	3e-28	119	96	256	82	38	conserved hypothetical protein	1e-16	AAEL003112-PB	82	72	235	65	31	CPIJ014778-PA	5e-15	75.5	78	251	73	31	CG32029-PA	2E-006	47.4
AF-92	M	149	extmat	extmat	Cuticular protein	AF-92	2e-80	286	149	149	100	100	2L	1e-43	123	71	100	1	6	REV		2L	24300001	24301240	AGAP005968-PA	7e-50	191	139	168	86	83	environmental stress-induced protein, putative	9e-40	AAEL007099-PA	159	136	172	70	79	CPIJ008974-PA	2e-33	137	129	167	72	77	CG1919-PA	4E-022	100
AF-889	M	52	extmat	extmat	hypothetical conserved protein - truncated at 3 prime	AF-889	6e-28	110	52	52	100	100	2R	1e-15	81.3	38	100	15	1	FOR		2R	35625015	35625291	AGAP003308-PA	5e-26	111	52	217	100	24	conserved hypothetical protein	4e-25	AAEL013766-PA	110	52	264	96	20	CPIJ007603-PA	5e-25	108	52	263	96	20	Gasp-PA	7E-020	91.7
AF-788	G	103	extmat	extmat	cuticular protein - truncated at 5 prime	AF-788	3e-26	105	103	103	100	100	2L	0.008	38.5	53	88	8	2	REV		2L	29550008	29573289	AGAP006321-PA	4e-07	48.5	21	201	100	10	pupal cuticle protein, putative	0.002	AAEL007739-PA	38.5	22	248	68	9	CPIJ008232-PA	0.52	28.5	70	223	45	31	CG9283-PA	3.4	26.2
AF-40	M	122	extmat	extmat	Adult cuticle protein	AF-40	1e-29	117	122	122	100	100	3R	4e-21	99.4	133	80	1	3	FOR		3R	10900001	10908170	AGAP008466-PA	3e-23	102	132	139	81	95	cuticle protein, putative	1e-34	AAEL002231-PA	142	126	126	69	100	CPIJ003492-PA	7e-16	78.2	135	135	57	100	CG7203-PA	7E-008	52
AF-959	P	66	extmat	extmat	hypothetical conserved protein - fragment	AF-959	4e-36	138	66	66	100	100	3L	2e-27	120	66	93	1	10	FOR		3L	37950001	37960423	AGAP012131-PA	1e-32	133	66	478	93	14	hypothetical protein	3e-17	AAEL009537-PA	84	61	397	59	15	CPIJ007898-PA	8e-18	84.3	57	532	66	11	CG9781-PA	7E-007	48.5
AF-667	M	93	extmat	extmat	hypothetical protein - truncated at 3 prime	AF-667	3e-50	185	93	93	100	100	3R	3e-17	86.7	70	70	9	1	FOR		3R	5850009	5871855	AGAP008116-PA	2e-31	129	78	190	74	41	conserved hypothetical protein	0.006	AAEL010264-PA	36.6	28	189	46	15	CPIJ019903-PA	0.001	37.4	25	191	56	13	CG14273-PA	1.3	27.7
AF-58	M	113	extmat	extmat	hypothetical conserved protein	AF-58	4e-32	125	113	113	100	100	2R	5e-23	105	109	88	5	1	FOR		2R	21525005	21549632	AGAP002453-PA	2e-34	139	87	200	87	44	conserved hypothetical protein	0.69	AAEL000890-PA	29.6	63	265	44	24	CPIJ018638-PA	0.22	30	58	182	44	32	CG13231-PA	3E-006	46.6
AF-77	M	124	extmat	extmat	Cuticular protein	AF-77	4e-32	125	124	124	100	100	2L	4e-36	149	124	83	1	14	REV		2L	39200001	39201112	AGAP006857-PA	1e-54	206	126	125	84	101	adult cuticle protein, putative	1e-40	AAEL015424-PA	161	106	127	79	83	CPIJ003020-PA	1e-24	107	107	190	60	56	CG9283-PA	1E-026	114
AF-304	M	169	extmat	extmat	cuticular protein	AF-304	7e-88	311	169	169	100	100	2L	5e-19	93.6	146	80	1	3	FOR		2L	27150001	27150804	AGAP006146-PA	8e-39	155	170	196	80	87	conserved hypothetical protein	9e-27	AAEL001704-PA	116	134	126	52	106	CPIJ009100-PA	3e-15	77	124	124	52	100	CG13042-PA	0.012	35.8
AF-308	A	127	extmat	extmat	cuticular protein - truncated at 5 prime	AF-308	3e-37	142	127	127	100	100	2L	3e-34	142	127	87	1	1	REV		2L	1125001	1133192	AGAP004690-PA	1e-54	207	127	137	87	93	conserved hypothetical protein	6e-44	AAEL011068-PA	172	138	153	74	90	CPIJ004475-PA	3e-32	132	136	151	77	90	CG8541-PA	3E-008	53.5
AF-189	E	72	extmat	extmat	hypothetical conserved protein - fragment	AF-189	6e-38	144	72	72	100	100	3L	9e-32	134	72	87	1	10	FOR		3L	37950001	37960417	AGAP012131-PA	1e-34	139	72	478	87	15	hypothetical protein	2e-28	AAEL009537-PA	121	72	397	77	18	CPIJ007897-PA	4e-23	102	65	407	67	16	CG9781-PA	4E-005	42.7
AF-286	M	131	extmat	extmat	Cuticular protein - truncated at 3 prime	AF-286	4e-72	258	131	131	100	100	UNKN	1e-38	157	126	83	6	1	FOR		UNKN	4250006	4257856	AGAP012462-PA	6e-40	157	110	159	86	69	cuticle protein, putative	3e-14	AAEL008765-PA	74.3	130	167	55	78	CPIJ016129-PA	2e-16	80.5	132	184	56	72	CG9036-PA	2E-019	90.9
AF-895	M	101	extmat	extmat	Peritrophin-15b	AF-895	2e-58	212	101	101	100	100	X	3e-42	169	96	84	5	1	REV		X	19075005	19098980	AGAP001006-PA	1e-46	179	96	98	84	98	conserved hypothetical protein	1e-29	AAEL010615-PA	125	82	98	69	84	CPIJ008499-PA	3e-28	119	80	104	66	77	CG14645-PA	7E-014	71.6
AF-618	Y	112	extmat	extmat	Cuticular protein - fragment	AF-618	3e-60	218	112	112	100	100	2L	2e-39	150	88	92	1	2	REV		2L	29525001	29534806	AGAP006283-PA	2e-54	205	108	537	94	20	pupal cuticle protein, putative	3e-50	AAEL011504-PA	193	113	140	89	81	CPIJ008231-PA	1e-36	147	117	144	86	81	CG7072-PA	4E-039	155
AF-804	M	118	extmat	extmat	Cuticular protein	AF-804	1e-65	236	118	118	100	100	2L	1e-45	180	118	94	1	15	FOR		2L	39175001	39176626	AGAP006848-PA	2e-62	232	118	118	97	100	conserved hypothetical protein	3e-38	AAEL009009-PA	154	109	101	71	108	CPIJ003026-PA	7e-31	127	109	106	75	103	CG9290-PA	2E-028	119
AF-818	M	113	extmat	extmat	Cuticular protein	AF-818	2e-63	229	113	113	100	100	3R	9e-20	94.7	98	69	19	2	REV		3R	44600019	44607192	AGAP009871-PA	5e-39	154	134	134	77	100	pupal cuticle protein 78E, putative	5e-39	AAEL003259-PA	156	133	133	69	100	CPIJ008832-PA	2e-16	80.1	114	121	38	94	CG8505-PA	3E-029	122
AF-600	I	103	extmat	extmat	cuticular protein - truncated at 5 prime	AF-600	1e-56	207	103	103	100	100	2L	2e-39	110	69	81	1	11	REV		2L	24625001	24625462	AGAP006001-PA	9e-49	186	103	106	85	97	Pupal cuticle protein, putative	2e-36	AAEL013515-PA	147	100	107	68	93	CPIJ016318-PA	3e-35	142	95	105	72	90	CG32405-PA	7E-030	124
AF-51	M	142	extmat	extmat	Cuticular protein	AF-51	4e-77	275	142	142	100	100	2R	1e-45	125	81	97	4	11	FOR		2R	37175004	37176396	AGAP003384-PA	1e-48	187	136	138	97	99	cuticle protein, putative	4e-49	AAEL002092-PA	190	156	170	74	92	CPIJ004292-PA	7e-35	141	151	146	72	103	CG15006-PA	5E-028	119
AF-668	M	127	extmat	extmat	cuticular protein 1 from two-cysteine family	AF-668	9e-71	254	127	127	100	100	2L	1e-37	95.1	79	65	3	3	REV		2L	19075003	19098146	AGAP005696-PA	1e-42	167	127	126	74	101	hypothetical protein	1e-15	AAEL004915-PA	79	93	122	39	76	CPIJ019148-PA	1e-20	94.4	129	129	36	100	CG30413-PA	0.027	33.9
AF-277	M	147	extmat	extmat	Cuticular protein	AF-277	1e-83	297	147	147	100	100	3R	2e-51	130	97	86	1	4	FOR		3R	44600001	44603608	AGAP009870-PA	2e-51	196	108	108	97	100	pupal cuticle protein 78E, putative	5e-46	AAEL003221-PA	180	147	135	68	109	CPIJ009332-PA	8e-29	121	84	102	86	82	CG8510-PA	8E-016	79.3
AF-675	M	118	extmat	extmat	cuticular protein	AF-675	9e-67	240	118	118	100	100	2L	2e-45	179	118	74	1	3	REV		2L	19075001	19098143	AGAP005695-PA	1e-49	190	118	118	74	100	hypothetical protein	9e-10	AAEL004915-PA	59.3	94	122	37	77	CPIJ019148-PA	6e-14	71.6	89	129	37	69	Hs2st-PA	0.25	30
AF-138	M	155	extmat	extmat	peritrophin A	AF-138	3e-63	229	155	155	100	100	2L	2e-43	174	136	78	13	2	REV		2L	38550013	38568142	AGAP006795-PA	8e-54	204	138	153	78	90	conserved hypothetical protein	3e-29	AAEL002467-PA	124	171	486	38	35	CPIJ010654-PA	1e-24	108	139	328	48	42	CG33986-PA	4E-014	73.9
AF-75	M	136	extmat	extmat	Cuticular protein	AF-75	3e-78	279	136	136	100	100	2L	6e-56	215	120	91	17	1	FOR		2L	15800017	15800975	AGAP005459-PA	9e-64	237	136	136	92	100	pupal cuticle protein 78E, putative	2e-57	AAEL008289-PA	217	120	211	92	57	CPIJ008830-PA	3e-58	219	120	176	89	68	CG18348-PA	4E-026	113
AF-177	M	138	extmat	extmat	Cuticular protein	AF-177	2e-78	279	138	138	100	100	UNKN	3e-27	120	74	90	3	1	FOR		UNKN	28050003	28064910	AGAP009876-PA	2e-57	216	139	137	93	101	pupal cuticle protein 78E, putative	1e-50	AAEL003272-PA	195	140	132	79	106	CPIJ009326-PA	7e-29	122	122	122	55	100	CG30045-PA	2E-032	134
AF-646	M	156	extmat	extmat	Cuticular protein - truncated at 3 prime	AF-646	5e-90	318	156	156	100	100	2R	7e-47	185	130	86	18	1	FOR		2R	26275018	26282306	AGAP002726-PA	2e-59	223	157	199	77	79	conserved hypothetical protein	1e-45	AAEL000419-PA	179	154	193	61	80	CPIJ002861-PA	1e-44	174	117	220	76	53	CG18066-PA	4E-033	136
AF-190	D	197	extmat	extmat	hypothetical conserved protein - fragment	AF-190	1e-113	397	197	197	100	100	3L	4e-73	273	197	78	1	7	REV		3L	4025001	4025830	AGAP007368-PA	2e-28	120	196	1292	35	15	conserved hypothetical protein	7e-35	AAEL002613-PA	144	197	357	44	55	CPIJ003954-PA	3e-25	110	189	361	40	52	CG6947-PA	7E-011	63.5
AF-529	R	36	imm	imm	serine protease inhibitor - truncated at 5 prime	AF-529	4e-17	75.1	36	36	100	100	3R	8e-14	75.1	36	91	1	1	REV		3R	28800001	28812175	AGAP009212-PA	7e-15	74.3	36	494	91	7	serine protease inhibitor, serpin	3e-07	AAEL010769-PA	50.8	29	328	68	9	CPIJ012013-PA	3e-08	52.4	36	474	58	8	CG7219-PA	0.003	36.6
AF-749	S	64	imm	imm	TIL, Trypsin Inhibitor like cysteine rich domain - fragment	AF-749	4e-22	92	64	64	100	100													AGAP002446-PA	1e-05	43.5	52	285	46	18	cysteine-rich venom protein, putative	0.0003	AAEL000361-PA	40.8	53	96	37	55	CPIJ018622-PA	0.63	28.5	24	2707	37	1	Hml-PA	0.74	28.5
AF-152	M	59	imm	imm	antimicrobial peptide cecropin	AF-152	2e-29	115	59	59	100	100	X	1e-12	52	26	96	1	2	FOR		X	12425001	12442255	AGAP000694-PA	2e-16	79.3	60	60	95	100	antibacterial peptide, putative	1e-10	AAEL000621-PA	62.4	62	62	69	100	CPIJ010700-PA	7e-11	61.2	61	61	55	100	CecC-PA	0.93	28.1
AF-823	R	81	imm	imm	TIL, Trypsin Inhibitor like cysteine rich domain - truncated at 5 prime	AF-823	3e-42	158	81	81	100	100	2R	4e-11	66.2	94	40	7	1	REV		2R	21525007	21542780	AGAP002446-PA	1e-07	50.4	50	285	50	18	cysteine-rich venom protein, putative	0.0006	AAEL000363-PA	40	66	95	36	69	CPIJ016737-PA	0.15	30.4	67	463	37	14	Hml-PA	1.0	28.1
AF-219	K	78	imm	imm	gambicin precursor - truncated at 5 prime	AF-219	2e-39	149	78	78	100	100	3R	5e-09	58.9	150	38	1	1	FOR		3R	13875001	13896598	AGAP008645-PA	1e-20	93.6	80	81	72	99	putative secreted protein	1E-017	gi|18568310	85.5	81	85	51	95	CPIJ016084-PA	2e-08	53.1	57	79	49	72	CG4786-PA	9.0	25
AF-587	A	69	imm	imm	Peptidoglycan recognition protein - truncated at 5 prime	AF-587	1e-31	123	69	69	100	100	2R	5e-29	125	69	85	1	1	FOR		2R	1575001	1595034	AGAP001212-PA	7e-32	130	69	278	85	25	peptidoglycan recognition protein sb2	5e-23	AAEL010171-PA	103	68	202	63	34	CPIJ006716-PA	1e-23	103	68	209	63	33	PGRP-LB-PC	1E-014	74.3
AF-437	P	70	imm	imm	serine protease, putative	AF-437	9e-39	147	70	70	100	100	3R	3e-22	102	54	94	17	1	REV		3R	20225017	20239535	AGAP008878-PA	1e-35	143	70	167	95	42	serine protease, putative	6e-18	AAEL010139-PA	86.3	69	167	52	41	CPIJ004675-PA	7e-24	104	71	168	69	42	CG7532-PA	1E-004	41.2
AF-703	G	141	imm	imm	CLIP-domain serine protease subfamily D (AGAP002811-PA) - fragment	AF-703	4e-77	275	141	141	100	100	2R	4e-12	70.1	71	61	1	2	FOR		2R	27875001	27883704	AGAP002811-PA	7e-27	115	179	351	44	51	conserved hypothetical protein	0.14	AAEL011104-PA	32.7	54	1357	40	4	CPIJ004304-PA	0.001	37.7	75	492	33	15	CG13708-PA	6.0	26.2
AF-208	H	104	imm	imm	Defensin precursor - truncated at 5 prime	AF-208	8e-58	210	104	104	100	100	3L	1e-33	113	61	98	1	2	FOR		3L	20625001	20627819	AGAP011294-PA	2e-46	179	105	133	83	79	conserved hypothetical protein	5e-24	AAEL003841-PA	106	103	98	59	105	CPIJ001276-PA	3e-20	92.4	103	99	51	104	Def-PA	8E-015	74.7
AF-853	A	120	imm	imm	Lysozyme 1 precursor - truncated at 5 prime	AF-853	6e-70	251	120	120	100	100	3L	8e-31	131	171	49	1	1	FOR		3L	17325001	17326041	AGAP011119-PA	4e-64	238	120	167	91	72	conserved hypothetical protein	8e-28	AAEL000277-PA	119	68	134	77	51	CPIJ019370-PA	1e-48	186	112	156	80	72	CG6426-PA	1E-035	144
AF-271	M	146	imm	imm	C-type lectin	AF-271	8e-75	267	146	146	100	100	3L	7e-34	142	147	47	1	3	REV		3L	8850001	8869641	AGAP010709-PA	1e-25	110	106	114	49	93	serine protease, putative	9e-24	AAEL011622-PA	106	129	431	42	30	CPIJ015405-PA	2e-24	107	133	556	42	24	CG9134-PB	3E-010	60.8
AF-990	M	160	imm	imm	Major epididymal secretory protein HE1	AF-990	9e-90	317	160	160	100	100	3L	3e-54	193	182	58	1	2	REV		3L	40900001	40910129	AGAP012352-PA	1e-68	254	160	157	79	102	Niemann-Pick Type C-2, putative	2e-38	AAEL004120-PA	155	152	157	45	97	CPIJ005750-PA	5e-41	162	150	156	48	96	CG11314-PA	2E-030	128
AF-280	M	188	imm	imm	hypothetical conserved protein	AF-280	1e-101	355	188	188	100	100	2L	3e-39	92.4	76	60	48	2	REV		2L	3775048	3798677	AGAP004810-PA	3e-50	193	185	192	52	96	serine protease, putative	2e-08	AAEL011622-PA	55.8	80	431	35	19	CPIJ000442-PA	1e-07	52	151	170	22	89	CG11211-PA	8E-006	46.6
AF-957	I	202	imm	imm	Ficolin - fragment	AF-957	1e-122	427	202	202	100	100	2L	8e-67	253	234	54	1	3	REV		2L	6000001	6006682	AGAP004917-PA	1e-68	254	234	298	54	79	fibrinogen and fibronectin	6e-46	AAEL004156-PA	181	208	279	49	75	CPIJ000937-PA	6e-47	182	208	277	44	75	CG30280-PA	1E-036	149
AF-1033	M	86	imm/met/lipid	imm	Major epididymal secretory protein HE1 - truncated at 3 prime	AF-1033	2e-45	169	86	86	100	100	2R	6e-31	131	117	66	1	3	FOR		2R	28275001	28298607	AGAP002847-PA	3e-35	141	85	150	81	57	conserved hypothetical protein	1e-25	AAEL009956-PA	111	84	150	65	56	CPIJ002746-PA	9e-26	110	74	150	74	49	CG12813-PA	3E-005	42.7
AF-952	L	196	imm/st	imm	Serpin - fragment	AF-952	1e-118	412	196	196	100	100	3R	3e-83	307	196	73	1	2	FOR		3R	38150001	38150467	AGAP009670-PB	3e-84	306	196	547	73	36	serine protease inhibitor, serpin	2e-46	AAEL013937-PA	182	196	388	43	51	CPIJ009135-PA	2e-49	191	196	378	46	52	CG7219-PA	4E-020	94
AF-629	M	84	met/aa	met/aa	Dipeptidase - truncated at 3 prime	AF-629	3e-45	168	84	84	100	100	2R	4e-23	105	82	65	3	1	REV		2R	38175003	38177489	AGAP003475-PA	3e-24	105	82	517	65	16	leucyl aminopeptidase, putative	2e-06	AAEL002978-PA	48.1	91	516	39	18	CPIJ009825-PA	1e-07	50.8	80	515	38	16	Dip-B-PA	4E-006	46.2
AF-997	M	104	met/aa	met/aa	Glutamate dehydrogenase - truncated at 3 prime	AF-997	3e-59	215	104	104	100	100	2R	1e-45	180	122	77	1	1	REV		2R	55050001	55060367	AGAP004362-PA	6e-55	207	104	568	95	18	glutamate dehydrogenase	4e-53	AAEL010464-PA	203	104	552	93	19	CPIJ014605-PA	3e-55	208	104	556	94	19	Gdh-PF	5E-054	205
AF-785	M	150	met/aa	met/aa	Alanine-glyoxylate aminotransferase AGT1 - truncated at 3 prime	AF-785	4e-88	311	150	150	100	100	3L	9e-80	295	150	96	1	1	REV	1	3L	2425001	2445100	AGAP010387-PA	3e-84	305	150	396	96	38	3-hydroxykynurenine transaminase	2E-068	gi|16798653	254	149	389	75	38	CPIJ002835-PA	3e-66	246	150	397	74	38	Spat-PA	1E-045	177
AF-844	N	152	met/aa	met/aa	Cystathionine beta-lyases/cystathionine gamma-synthases - fragment	AF-844	6e-87	308	152	152	100	100	3L	1e-17	88.6	132	37	7	1	REV		3L	18225007	18228582	AGAP011172-PA	1e-26	114	147	395	44	37	cystathionine beta-lyase	3e-27	AAEL004059-PB	118	148	403	44	37	CPIJ006619-PA	2e-27	117	153	400	45	38	Eip55E-PA	5E-024	106
AF-978	T	167	met/aa	met/aa	Aminoacylase ACY1 - fragment	AF-978	4e-98	345	167	167	100	100	X	5e-88	322	192	81	1	1	FOR		X	12100001	12118206	AGAP000679-PA	2e-92	333	167	409	94	41	aminoacylase, putative	5e-79	AAEL011206-PB	290	167	409	80	41	CPIJ009804-PA	7e-79	288	167	409	79	41	CG6465-PA	2E-061	231
AF-550	I	84	met/carb	met/aa	3-phosphoglycerate kinase - truncated at 5 prime	AF-550	7e-45	167	84	84	100	100	3R	6e-37	151	84	97	1	1	REV		3R	18050001	18055096	AGAP008802-PA	8e-43	167	84	415	97	20	phosphoglycerate kinase	2E-042	gi|18091775	167	84	415	97	20	CPIJ009280-PA	5e-40	158	84	415	97	20	Pgk-PA	4E-036	145
AF-145	A	80	met/carb	met/aa	Glycogen phosphorylase - truncated at 5 prime	AF-145	1e-44	166	80	80	100	100	3R	9e-31	131	111	70	1	1	REV		3R	3200001	3218451	AGAP007939-PA	1e-41	163	80	842	97	10	glycogen phosphorylase	2e-33	AAEL000703-PA	137	79	845	78	9	CPIJ004776-PA	2e-36	146	80	842	83	10	GlyP-PB	1E-031	130
AF-525	T	80	met/carb	met/aa	Purple acid phosphatase - truncated at 5 prime	AF-525	3e-43	161	80	80	100	100	2R	4e-40	162	80	95	1	1	FOR		2R	13950001	13957894	AGAP002016-PA	4e-41	161	80	448	95	18	purple acid phosphatase, putative	6e-34	AAEL006240-PA	139	75	450	82	17	CPIJ009664-PA	3e-35	142	78	441	83	18	CG1637-PB	2E-023	103
AF-192	I	122	met/carb	met/aa	Enolase - fragment	AF-192	1e-68	247	122	122	100	100	3R	4e-65	245	122	95	1	1	FOR	1	3R	1475001	1486002	AGAP007827-PA	2e-66	246	122	433	95	28	enolase	3e-65	AAEL001668-PA	243	122	433	95	28	CPIJ000948-PA	1e-65	243	122	433	94	28	Eno-PC	3E-058	219
AF-224	T	120	met/carb	met/aa	Alpha-amylase - truncated at 5 prime	AF-224	8e-69	247	120	120	100	100	2R	3e-62	235	119	93	1	1	FOR		2R	19450001	19450898	AGAP002318-PA	2e-64	239	119	498	93	24	alpha-amylase	5e-47	AAEL008452-PA	182	119	495	68	24	CPIJ005061-PA	6e-49	188	119	490	73	24	Amy-p-PA	5E-041	162
AF-900	N	124	met/carb	met/aa	Phosphofructokinase - truncated at 5 prime	AF-900	3e-73	262	124	124	100	100	2L	4e-63	163	78	94	1	2	REV		2L	48575001	48593791	AGAP007642-PA	3e-71	262	124	789	96	16	phosphofructokinase	1e-64	AAEL006895-PA	241	124	790	90	16	CPIJ008591-PA	1e-58	220	125	793	84	16	Pfk-PC	9E-048	184
AF-679	D	159	met/carb	met/aa	Predicted sugar kinase - fragment	AF-679	5e-93	328	159	159	100	100	2L	2e-72	270	159	91	1	1	REV		2L	31050001	31060128	AGAP006394-PA	4e-75	275	159	498	91	32	arginyltransferase, putative	3.1	AAEL005885-PB	28.5	46	379	36	12	CPIJ012801-PA	2.9	27.3	67	162	31	41	CG6650-PA	3E-037	150
AF-988	L	156	met/carb	met/aa	Galactokinase - fragment	AF-988	6e-90	318	156	156	100	100	2R	2e-31	134	73	87	35	3	FOR		2R	29300003	29300035	AGAP002914-PA	9e-75	274	156	399	89	39	galactokinase	9e-67	AAEL002781-PB	249	156	398	74	39	CPIJ015186-PA	2e-60	227	156	385	70	41	CG5288-PC	1E-005	45.8
AF-225	M	155	met/carb	met/aa	Ribokinase - truncated at 3 prime	AF-225	2e-88	313	155	155	100	100	2R	1e-20	98.2	142	47	1	2	REV		2R	23825001	23842427	AGAP002608-PA	8e-34	138	163	309	53	53	ribokinase	1e-26	AAEL002779-PA	116	66	320	84	21	CPIJ012855-PA	8e-28	118	67	320	82	21	CG13369-PA	5E-021	96.7
AF-1078	P	158	met/carb	met/aa	Chitinase - fragment	AF-1078	6e-94	331	158	158	100	100	2R	3e-71	266	158	81	1	4	REV		2R	21575001	21577629	AGAP002457-PA	1e-70	261	158	2095	81	8	brain chitinase and chia	2e-42	AAEL002964-PA	168	155	332	47	47	CPIJ013083-PA	1e-42	167	140	421	52	33	CG9307-PA	2E-034	140
AF-268	K	168	met/carb	met/aa	alpha-amylase - fragment	AF-268	2e-99	350	168	168	100	100	2R	1e-88	324	168	90	1	2	FOR		2R	19425001	19445120	AGAP002317-PA	1e-90	327	168	515	90	33	alpha-amylase	3e-76	AAEL008451-PA	281	167	485	79	34	CPIJ008079-PA	8e-83	301	166	491	84	34	Amy-d-PA	3E-069	256
AF-267	M	213	met/carb	met/aa	Phosphoglycerate mutase - truncated at 3 prime	AF-267	1e-127	443	213	213	100	100	2R	1e-114	353	179	96	1	2	REV	1	2R	4725001	4739522	AGAP001420-PA	1e-120	424	213	255	96	84	phosphoglycerate mutase	1e-117	AAEL006070-PA	419	213	255	92	84	CPIJ014577-PA	1e-115	410	213	255	92	84	Pglym78-PC	3E-094	340
AF-384	I	277	met/carb	met/aa	Monocarboxylate transporter - fragment	AF-384	1e-163	562	277	277	100	100	X	2e-79	295	280	61	24	1	REV		X	13025024	13042851	AGAP000717-PA	1e-126	446	258	593	87	44	monocarboxylate transporter	1e-112	AAEL008347-PA	402	256	587	80	44	CPIJ008118-PA	5e-77	283	164	555	86	30	CG8034-PA	4E-070	261
AF-182	H	85	met/int	met/aa	Aminolevulinate synthase - fragment	AF-182	6e-39	147	85	85	100	100	2R	8e-45	177	85	97	1	1	REV		2R	33600001	33621033	AGAP003184-PA	3e-47	181	85	550	97	15	5-aminolevulinic acid synthase	1e-43	AAEL007787-PA	171	85	571	90	15	CPIJ007746-PA	2e-43	169	85	552	89	15	Alas-PA	1E-040	160
AF-833	F	110	met/int	met/aa	Carboxylesterase - truncated at 5 prime	AF-833	1e-62	227	110	110	100	100	2R	1e-47	187	110	78	1	2	FOR		2R	8925001	8928865	AGAP001723-PA	1e-49	189	110	573	78	19	carboxylesterase	5e-32	AAEL003198-PA	133	94	556	60	17	CPIJ018231-PA	9e-35	140	106	555	62	19	alpha-Est8-PA	4E-018	85.9
AF-780	M	105	met/lipid	met/aa	2-enoyl-CoA hydratase/3-hydroxyacyl-CoA dehydrogenase/Peroxisomal 3-ketoacyl-CoA-thiolase, sterol-binding domain	AF-780	3e-56	205	105	105	100	100	2R	2e-36	97.1	63	92	1	4	REV		2R	49700001	49715373	AGAP004093-PA	5e-51	194	105	105	92	100	sterol carrier protein-2, putative	7e-37	AAEL012695-PA	149	105	105	82	100	CPIJ015122-PA	8e-37	147	105	105	82	100	CG12269-PA	4E-009	56.2
AF-992	G	134	met/lipid	met/aa	estradiol 17 beta-dehydrogenase - truncated at 5 prime	AF-992	3e-62	226	134	134	100	100	3R	2e-58	223	168	78	1	1	REV		3R	14625001	14637968	AGAP008667-PA	1e-71	263	134	724	98	19	estradiol 17 beta-dehydrogenase	5e-62	AAEL007023-PA	233	134	719	87	19	CPIJ001576-PA	4e-57	215	134	719	84	19	CG11151-PA	1E-041	164
AF-976	M	142	met/lipid	met/aa	Fatty acyl-CoA elongase/Polyunsaturated fatty acid specific elongation enzyme - truncated at 3 prime	AF-976	4e-82	291	142	142	100	100	2R	3e-43	173	144	68	21	2	FOR		2R	21	14165	AGAP001097-PA	2e-57	216	142	267	73	53	elongase, putative	9e-34	AAEL004947-PA	139	144	266	50	54	CPIJ013819-PA	4e-32	132	142	274	48	52	CG6660-PA	4E-026	113
AF-897	M	147	met/lipid	met/aa	3-hydroxyacyl-CoA dehydrogenase - truncated at 3 prime	AF-897	3e-85	302	147	147	100	100	2L	1e-61	234	133	86	10	1	FOR		2L	46175010	46191426	AGAP007378-PB	2e-75	276	147	315	89	47	3-hydroxyacyl-coa dehyrogenase	2e-50	AAEL008006-PA	195	147	315	72	47	CPIJ019115-PA	1e-47	184	132	312	68	42	CG9914-PA	3E-055	209
AF-245	M	187	met/lipid	met/aa	Fatty acid desaturase - truncated at 3 prime	AF-245	1e-113	395	187	187	100	100	3L	7e-69	259	190	71	1	1	REV		3L	23850001	23868954	AGAP011402-PA	3e-69	256	188	345	71	54	sphingolipid delta 4 desaturase/c-4 hydroxylase protein des2	4e-63	AAEL002992-PA	237	187	321	65	58	CPIJ016440-PA	6e-59	222	189	325	61	58	ifc-PA	1E-047	185
AF-1080	R	218	met/lipid	met/aa	C-4 sterol methyl oxidase - fragment	AF-1080	1e-118	411	218	218	100	100	2R	1e-102	267	151	93	6	2	FOR		2R	33875006	33904222	AGAP003209-PA	1e-118	419	218	297	92	73	sterol desaturase	1e-78	AAEL004126-PA	290	218	283	61	77	CPIJ011629-PA	7e-78	286	218	285	59	76	CG1998-PA	8E-060	226
AF-228	M	215	met/lipid	met/aa	Triglyceride lipase-cholesterol esterase - truncated at 3 prime	AF-228	1e-126	440	215	215	100	100	2R	1e-98	358	213	79	2	2	FOR		2R	38725002	38738786	AGAP003500-PA	2e-90	327	168	409	91	41	lipase 1 precursor	8e-55	AAEL014921-PA	210	164	401	61	41	CPIJ002715-PA	5e-61	229	167	386	63	43	Lip3-PA	1E-052	202
AF-994	S	117	met/nuc	met/aa	hypothetical conserved protein - fragment	AF-994	1e-67	243	117	117	100	100	3L	2e-58	223	117	87	1	3	FOR		3L	15725001	15744913	AGAP011046-PA	3e-59	221	115	422	87	27	deoxyribonuclease I, putative	1e-37	AAEL004092-PA	151	117	415	58	28	CPIJ003385-PA	6e-37	147	116	412	56	28	CG14118-PA	2E-010	60.5
AF-610	K	138	met/nuc	met/aa	Cell surface ATP diphosphohydrolase Apyrase - truncated at 5 prime	AF-610	3e-80	285	138	138	100	100	2R	3e-70	262	138	95	1	1	REV	1	2R	1600001	1615483	AGAP001217-PA	2e-76	279	138	429	95	32	apyrase	5e-60	AAEL006659-PA	226	138	429	73	32	CPIJ006723-PA	6e-54	204	133	423	69	31	CG5276-PA	7E-051	195
AF-599	G	180	met/nuc	met/aa	Uridylate kinase/adenylate kinase - fragment	AF-599	1e-105	369	180	180	100	100	3R	2e-49	194	129	76	1	2	REV		3R	31225001	31243180	AGAP009317-PA	5e-93	335	180	197	95	91	adenylate kinase isoenzyme	9e-94	AAEL009337-PC	339	180	202	91	89	CPIJ007065-PA	3e-51	196	103	225	88	46	Adk1-PB	4E-052	200
AF-247	Q	192	met/nuc	met/aa	Phosphoribosylamidoimidazole-succinocarboxamide synthase - fragment	AF-247	1e-105	369	192	192	100	100	X	2e-91	323	178	91	1	2	FOR		X	3000001	3000835	AGAP000180-PA	1e-101	362	192	427	91	45	purine biosynthesis protein 6, pur6	8e-94	AAEL003606-PA	339	192	427	84	45	CPIJ009002-PA	6e-92	332	192	429	83	45	ade5-PA	4E-078	286
AF-777	S	43	nr	nr	Osiris, putative - truncated at 5 prime	AF-777	1e-13	63.2	43	43	100	100	2R	3e-20	96.3	43	100	1	1	FOR		2R	50575001	50594869	AGAP004134-PA	5e-09	54.7	23	265	100	9	Osiris, putative	2e-18	AAEL004298-PA	87.8	45	263	86	17	CPIJ008136-PA	1e-17	84	45	262	84	17	Osi11-PA	1E-005	44.3
AF-756	G	108	nr	nr	GNL2, NGP1: Nucleolar GTP-binding protein 2 - truncated at 5 prime	AF-756	4e-58	211	108	108	100	100	3L	4e-26	115	109	78	1	1	FOR		3L	20825001	20838328	AGAP011309-PA	4e-34	138	109	678	78	16	gtp-binding protein	5e-27	AAEL003293-PA	116	105	673	62	16	CPIJ001254-PA	2e-18	86.3	111	676	55	16	Ngp-PA	2E-021	96.7
AF-144	M	73	nr	nr	Osiris, putative - truncated at 3 prime	AF-144	1e-38	146	73	73	100	100	2R	3e-10	62.8	46	93	1	2	FOR		2R	50550001	50568998	AGAP004131-PA	1e-27	117	73	238	93	31	Osiris, putative	1e-19	AAEL004280-PA	92	73	237	76	31	CPIJ008139-PA	3e-17	82.4	55	235	67	23	Osi9-PA	9E-013	68.2
AF-265	S	129	nr	nr	Centrosomal protein Nuf - fragment	AF-265	9e-69	247	129	129	100	100	3L	3e-29	126	167	74	1	1	REV		3L	3750001	3753884	AGAP010445-PA	2e-65	243	129	493	96	26	blastoderm specific protein 25D, putative	4e-57	AAEL006776-PA	216	128	505	84	25	CPIJ015278-PA	2e-43	169	129	458	86	28	nuf-PB	3E-028	119
AF-964	S	119	nr	nr	DNA polymerase alpha 73kD - fragment	AF-964	4e-69	248	119	119	100	100	2R	2e-51	199	147	66	1	1	REV		2R	55550001	55570663	AGAP004392-PA	2e-56	212	118	626	83	19	conserved hypothetical protein	9e-26	AAEL009905-PA	112	89	513	52	17	CPIJ001712-PA	3e-32	132	96	417	62	23	DNApol-alpha73-PA	1E-016	80.9
AF-866	M	59	pe	pe	Dynamin associated protein - truncated at 3 prime	AF-866	3e-31	122	59	59	100	100	3R	2e-21	100	54	98	1	1	REV		3R	24450001	24474811	AGAP009037-PA	2e-29	122	59	1095	98	5	dynamin-associated protein	2e-24	AAEL001473-PA	107	59	1069	86	6	CPIJ009356-PA	5e-24	105	59	1085	84	5	Dap160-PA	1E-019	90.9
AF-680	H	64	pe	pe	Annexin - truncated at 5 prime	AF-680	2e-34	132	64	64	100	100	2R	6e-23	90.9	49	87	1	7	REV		2R	42425001	42428657	AGAP012624-PA	3e-32	132	64	122	98	52	annexin x	2e-28	AAEL005407-PA	121	64	321	87	20	CPIJ008003-PA	2e-26	113	64	321	87	20	CG33496-PA	1E-022	101
AF-238	M	68	pe	pe	Sec61gamma	AF-238	2e-36	139	68	68	100	100	3L	2e-30	130	68	100	1	1	FOR		3L	11725001	11726863	AGAP009978-PA	1.4	26.6	33	1485	33	2	Sec61 protein complex gamma subunit, putative	2e-29	AAEL005471-PA	124	68	68	95	100	CPIJ005137-PA	7e-30	124	68	68	95	100	CG14214-PA	2E-028	119
AF-721	T	124	pe	pe	COX18, OXA1L2: Inner membrane protein COX18, mitochondrial precursor - truncated at 5 prime	AF-721	6e-69	248	124	124	100	100	2L	9e-42	104	57	92	1	3	FOR		2L	17925001	17948657	AGAP005624-PA	2e-57	215	117	351	89	33	cytochrome oxidase biogenesis protein (oxa1 mitochondrial)	5E-040	gi|108874748	159	124	338	65	37	CPIJ007534-PA	4e-42	165	124	340	70	36	CG4942-PA	2E-032	133
AF-640	M	157	pe	pe	hypothetical conserved protein	AF-640	1e-62	228	157	157	100	100	2L	3e-07	53.9	85	78	1	2	REV		2L	26625001	26628729	AGAP006097-PA	2e-35	143	140	553	77	25	target of myb1 (tom1)	6e-13	AAEL005276-PA	70.5	115	507	44	23	CPIJ011930-PA	2e-06	48.1	61	414	47	15	CG3529-PB	6E-007	49.7
AF-173	N	121	pe	pe	Vesicle coat complex COPII, subunit SEC23 - truncated at 5 prime	AF-173	7e-71	254	121	121	100	100	2R	3e-47	186	92	97	1	2	FOR		2R	9475001	9481503	AGAP001759-PA	2e-68	252	121	772	98	16	protein transport protein sec23	1e-66	AAEL007484-PB	248	121	771	97	16	CPIJ005333-PA	6e-67	248	121	769	97	16	sec23-PB	4E-065	242
AF-387	M	220	pe	pe	vacuolar sorting protein VPS24	AF-387	1e-126	439	220	220	100	100	2R	1e-71	251	206	95	1	2	REV	1	2R	38750001	38775024	AGAP003507-PA	1e-110	391	221	221	95	100	neuroendocrine differentiation factor	2e-92	AAEL007509-PA	335	222	222	88	100	CPIJ004098-PA	3e-59	223	221	221	85	100	CG9779-PA	2E-055	211
AF-251	M	149	pe	pe	COPII vesicle protein - truncated at 3 prime	AF-251	9e-88	311	149	149	100	100	2L	2e-68	127	61	96	1	3	REV		2L	8775001	8790750	AGAP005044-PA	9e-84	304	149	371	96	40	ptx1 protein	2e-08	AAEL008391-PA	55.1	91	384	32	24	CPIJ002181-PA	2e-08	53.9	91	391	31	23	CG4293-PC	1E-036	148
AF-110	M	170	pe	pe	translocon-associated complex TRAP delta subunit	AF-110	8e-98	344	170	170	100	100	2L	5	30.4	77	27	88	1	FOR		2L	20350088	20362374	AGAP002015-PA	0.25	30.8	54	4669	27	1	translocon-associated protein, delta subunit	1e-71	AAEL013320-PA	266	168	171	77	98	CPIJ002043-PA	4e-59	223	146	172	79	85	Tapdelta-PA	8E-038	152
AF-692	R	165	pe	pe	Reticulon - fragment	AF-692	6e-95	335	165	165	100	100	3R	1e-60	231	161	82	1	2	REV		3R	3200001	3223839	AGAP007940-PA	6e-87	315	165	218	94	76	ER protein reticulon	1E-073	gi|94468970	272	154	223	85	69	CPIJ004778-PA	6e-67	248	146	316	82	46	Rtnl1-PA	8E-061	228
AF-637	M	165	pe	pe	Mitochondrial import inner membrane translocase, subunit TIM17 - truncated at 3 prime	AF-637	1e-95	337	165	165	100	100	2R	2e-84	311	188	86	1	1	FOR		2R	59550001	59570835	AGAP004657-PA	5e-93	335	165	180	98	92	mitochondrial import inner membrane translocase subunit tim17	4e-80	AAEL010002-PB	294	160	181	90	88	CPIJ003898-PA	1e-74	274	159	181	89	88	CG1724-PA	1E-064	241
AF-255	M	192	pe	pe	Synapse protein 25 - truncated at 3 prime	AF-255	2e-92	326	192	192	100	100	2R	5e-58	149	112	74	1	3	FOR		2R	4150001	4155365	AGAP001394-PA	1e-103	370	192	213	93	90	synaptosomal associated protein	1e-100	AAEL004559-PA	360	192	213	92	90	CPIJ003323-PA	2e-55	211	195	172	73	113	Snap24-PA	3E-061	230
AF-239	M	167	pe	pe	Annexin - truncated at 3 prime	AF-239	1e-97	343	167	167	100	100	2R	1e-85	314	159	98	9	2	FOR	1	2R	43325009	43348419	AGAP003790-PA	4e-96	345	167	324	99	52	annexin	5e-92	AAEL011302-PB	333	167	325	95	51	CPIJ001340-PA	2e-88	320	167	324	94	52	AnnIX-PA	8E-085	308
AF-438	M	184	pe	pe	signal peptidase I	AF-438	1e-106	371	184	184	100	100	2R	1e-92	169	87	100	1	3	FOR		2R	31950001	31960571	AGAP003069-PA	1e-104	371	184	184	100	100	signal peptidase I	9E-091	gi|94468504	329	184	184	92	100	CPIJ017247-PA	2e-88	320	184	184	92	100	CG2358-PA	3E-084	306
AF-537	V	204	pe	pe	Synaptobrevin/VAMP-like protein - truncated at 5 prime	AF-537	1e-122	425	204	204	100	100	X	6e-73	171	104	81	1	3	FOR		X	12550001	12550424	AGAP000700-PA	1e-105	375	204	233	87	88	hypothetical protein	5e-15	AAEL014273-PA	78.2	41	68	85	60	CPIJ010714-PA	8e-85	308	193	244	77	79	CG1599-PA	6E-073	269
AF-134	M	217	pe	pe	emp24/gp25L/p24 family of membrane trafficking protein	AF-134	1e-130	454	217	217	100	100	2R	1e-100	160	79	100	1	4	FOR		2R	39450001	39452128	AGAP003553-PA	1e-117	417	218	218	92	100	glycoprotein 25l	1e-110	AAEL000410-PA	395	210	216	88	97	CPIJ007480-PA	1e-107	383	211	217	89	97	eca-PA	1E-102	367
AF-44	Y	155	detox	pm	Glutathione S-transferase - fragment	AF-44	2e-90	319	155	155	100	100	3L	9e-46	116	95	70	1	6	REV		3L	2775001	2780014	AGAP010404-PA	2e-70	259	141	218	87	65	glutathione s-transferase	1e-75	AAEL011741-PB	279	141	203	95	69	CPIJ006160-PA	4e-65	242	142	238	79	60	GstS1-PA	8E-058	218
AF-422	S	81	pm	pm	Molecular chaperone (DnaJ superfamily) - truncated at 5 prime	AF-422	1e-24	99.8	81	81	100	100	2L	1e-26	117	81	88	1	1	FOR		2L	43550001	43555689	AGAP007138-PA	3e-29	122	81	440	88	18	conserved hypothetical protein	3e-30	AAEL011345-PA	127	80	421	75	19	CPIJ018316-PA	3e-31	129	80	412	73	19	wus-PA	4E-024	105
AF-579	A	68	pm	pm	endoplasmin - truncated at 5 prime	AF-579	6e-19	81.3	68	68	100	100	2R	1e-15	80.9	72	79	1	1	REV		2R	4750001	4750080	AGAP002048-PA	97	20.8	22	756	45	3	endoplasmin	3e-20	AAEL012827-PA	94	68	795	73	9	CPIJ002384-PA	6e-19	88.2	68	794	73	9	Gp93-PA	2E-007	50.1
AF-623	K	58	pm	pm	FKBP-type peptidyl-prolyl cis-trans isomerase - truncated at 5 prime	AF-623	6e-19	81.3	58	58	100	100	3R	2e-05	47.4	43	53	1	1	FOR		3R	18550001	18560524	AGAP008822-PA	3e-07	48.9	43	211	53	20	fk506-binding protein	1e-05	AAEL004313-PA	45.4	43	211	48	20	CPIJ009198-PA	2e-07	50.1	43	154	53	28	Fkbp13-PB	2E-004	40.4
AF-406	R	66	pm	pm	Molecular chaperone Prefoldin, subunit 4 - fragment	AF-406	9e-34	130	66	66	100	100	2L	1e-16	84.7	66	95	1	1	REV		2L	40175001	40198387	AGAP006946-PA	2e-21	96.3	66	138	95	48	prefoldin, subunit, putative	2e-22	AAEL002337-PA	101	66	138	74	48	CPIJ002330-PA	3e-13	69.3	66	137	68	48	CG10635-PA	1E-006	47.8
AF-641	L	55	pm	pm	fk506 binding protein - truncated at 5 prime	AF-641	3e-28	112	55	55	100	100	2L	1e-06	51.2	46	60	11	1	FOR		2L	34725011	34742113	AGAP006615-PA	6e-23	100	54	406	87	13	fk506 binding protein	2e-17	AAEL012272-PA	85.1	55	386	74	14	CPIJ004905-PA	8e-17	81.3	53	387	73	14	CG5482-PA	8E-011	61.6
AF-847	M	81	pm	pm	Mitochondrial chaperonin - truncated at 3 prime	AF-847	3e-41	155	81	81	100	100	2R	3e-26	116	77	90	5	1	REV		2R	5675005	5691559	AGAP001502-PA	3e-30	125	81	101	88	80	heat shock protein, putative	3e-32	AAEL001052-PA	133	78	100	84	78	CPIJ007228-PA	5e-27	114	78	100	79	78	CG11267-PA	6E-026	111
AF-272	M	107	pm	pm	Thioredoxin	AF-272	1e-60	219	107	107	100	100	3R	7e-41	164	99	94	9	2	FOR		3R	36675009	36675298	AGAP009584-PA	7e-45	174	107	107	95	100	thioredoxin (TRX), putative	7e-44	AAEL010777-PA	172	106	106	74	100	CPIJ012011-PA	8e-42	164	106	107	75	99	Trx-2-PB	5E-030	125
AF-916	M	109	pm	pm	Molecular chaperone Prefoldin, subunit 5 - truncated at 3 prime	AF-916	7e-62	224	109	109	100	100	2R	3e-39	119	103	69	1	2	REV		2R	37450001	37467485	AGAP003416-PA	6e-56	210	109	164	93	66	prefoldin subunit	3e-50	AAEL003180-PA	193	109	165	83	66	CPIJ018235-PA	9e-43	167	109	167	84	65	CG7048-PA	3E-021	96.3
AF-584	A	102	pm	pm	Glutaredoxin - truncated at 5 prime	AF-584	2e-57	209	102	102	100	100	3L	5e-42	75.1	36	97	1	3	REV		3L	17000001	17002435	AGAP011107-PA	1e-52	199	102	112	96	91	glutaredoxin 2	3E-049	gi|94469078	190	101	112	89	90	CPIJ009030-PA	7e-46	177	102	112	83	91	CG6852-PA	5E-035	142
AF-671	M	126	pm	pm	HSP90 co-chaperone p23 - truncated at 3 prime	AF-671	7e-72	257	126	126	100	100	3L	8e-35	144	87	82	9	2	REV		3L	18100009	18105853	AGAP011157-PA	3e-58	218	126	170	81	74	conserved hypothetical protein	2e-46	AAEL014943-PA	181	119	174	68	68	CPIJ008199-PA	2e-40	159	119	170	65	70	CG16817-PA	6E-026	112
AF-974	T	118	pm	pm	Protein conjugation factor involved in autophagy - truncated at 5 prime	AF-974	2e-67	243	118	118	100	100	UNKN	2e-48	90.5	46	93	1	3	REV		UNKN	33800001	33808222	AGAP007296-PA	3e-62	231	118	125	94	94	Autophagy-specific protein, putative	2e-54	AAEL009089-PA	207	117	120	82	98	CPIJ002100-PA	6e-50	191	114	121	85	94	Atg12-PA	9E-026	111
AF-230	M	157	pm	pm	Molecular chaperone Prefoldin, subunit 2 - truncated at 3 prime	AF-230	5e-67	242	157	157	100	100	2L	2e-37	154	115	81	1	2	FOR		2L	26050001	26053963	AGAP006070-PA	2e-73	270	158	159	86	99	prefoldin, subunit, putative	2e-58	AAEL013212-PA	221	159	162	74	98	CPIJ018015-PA	1e-43	171	145	164	73	88	l(3)01239-PA	3E-036	147
AF-689	M	137	pm	pm	Heat shock protein 83 - truncated at 3 prime	AF-689	6e-77	275	137	137	100	100	2L	1e-67	254	137	97	1	3	REV	1	2L	40250001	40257960	AGAP006959-PA	6e-75	274	137	393	98	35	heat shock protein	4e-70	AAEL011704-PA	259	138	715	93	19	CPIJ011246-PA	5e-68	251	137	716	95	19	Hsp83-PA	1E-069	257
AF-782	Q	125	pm	pm	Cyclophilin type peptidyl-prolyl cis-trans isomerase - fragment	AF-782	1e-72	259	125	125	100	100	X	1e-49	194	96	95	1	2	REV		X	8000001	8018229	AGAP000462-PA	9e-69	253	125	175	96	71	peptidyl-prolyl cis-trans isomerase f, ppif	9e-63	AAEL011758-PA	235	126	206	87	61	CPIJ008841-PA	8e-49	187	113	308	75	37	Cyp1-PA	3E-059	222
AF-1038	M	157	pm	pm	Armadillo/beta-catenin-like repeat-containing protein - truncated at 3 prime	AF-1038	1e-88	314	157	157	100	100	3R	3e-59	211	141	78	1	2	REV		3R	10250001	10259807	AGAP008392-PA	7e-70	258	157	315	78	50	hsp70 binding protein	5e-60	AAEL001800-PA	227	158	318	68	50	CPIJ000357-PA	4e-44	172	142	302	68	47	CG10973-PB	1E-014	75.5
AF-887	M	156	pm	pm	Protein farnesyltransferase, alpha subunit/protein geranylgeranyltransferase type I, alpha subunit - truncated at 3 prime	AF-887	5e-90	318	156	156	100	100	3L	4e-74	276	178	83	1	1	FOR		3L	33025001	33028981	AGAP011767-PA	4e-86	312	156	339	96	46	protein farnesyltransferase alpha subunit	9e-74	AAEL013783-PB	272	156	332	83	47	CPIJ000805-PA	3e-67	249	156	331	82	47	CG2976-PA	3E-055	210
AF-723	D	155	pm	pm	Peptide methionine sulfoxide reductase - truncated at 5 prime	AF-723	9e-91	320	155	155	100	100	3L	8e-36	149	78	89	1	4	FOR		3L	41700001	41710330	AGAP012394-PA	2e-80	293	155	236	88	66	peptide methionine sulfoxide reductase	2E-069	gi|94468480	258	154	235	79	66	CPIJ018565-PA	1e-62	234	154	235	74	66	Eip71CD-PB	2E-051	197
AF-128	M	165	pm	pm	Alpha crystallin	AF-128	2e-95	337	165	165	100	100	2L	1e-47	188	125	81	1	6	REV		2L	43600001	43601140	AGAP007160-PC	4e-87	315	184	184	86	100	lethal(2)essential for life protein, l2efl	3e-71	AAEL013343-PA	264	178	194	74	92	CPIJ005647-PA	2e-65	243	175	176	75	99	l(2)efl-PA	1E-030	128
AF-266	M	187	pm	pm	Multifunctional chaperone (14-3-3 family) - truncated at 3 prime	AF-266	3e-93	329	187	187	100	100	2L	4e-44	103	122	65	1	5	REV		2L	48600001	48610414	AGAP007643-PB	1e-106	380	187	248	99	75	14-3-3 protein sigma, gamma, zeta, beta/alpha	1e-105	AAEL006885-PA	378	187	248	98	75	CPIJ008589-PA	4e-92	332	187	248	98	75	14-3-3zeta-PD	1E-103	369
AF-194	M	169	pm	pm	Glutathione peroxidase	AF-194	2e-99	349	169	169	100	100	2R	1e-29	129	63	95	1	6	FOR		2R	53200001	53207800	AGAP004248-PA	2e-88	320	171	171	90	100	secreted glutathione peroxidase, putative	2e-49	AAEL000495-PA	192	144	160	59	90	CPIJ006047-PA	2e-57	217	163	164	60	99	PHGPx-PD	2E-027	117
AF-149	E	208	pm	pm	Protein disulfide isomerase (prolyl 4-hydroxylase beta subunit) - truncated at 5 prime - golgi retention KDEL motif	AF-149	1e-120	419	208	208	100	100	3L	7e-96	349	192	98	1	2	REV	1	3L	41750001	41763717	AGAP012407-PA	1e-96	348	188	472	98	40	protein disulfide isomerase	3e-92	AAEL000641-PA	335	209	494	79	42	CPIJ005219-PA	3e-85	310	212	493	79	43	Pdi-PA	2E-075	278
AF-45	T	182	pm	pm	Glutathione S-transferase - fragment	AF-45	1e-106	373	182	182	100	100	3L	1e-63	149	81	93	2	6	REV		3L	2775002	2780009	AGAP010404-PA	4e-93	335	180	218	89	83	glutathione s-transferase	5e-97	AAEL011741-PB	350	180	203	93	89	CPIJ006160-PA	5e-81	295	179	238	77	75	GstS1-PA	3E-070	260
AF-43	I	213	pm	pm	Glutathione S-transferase - truncated at 5 prime	AF-43	1e-124	433	213	213	100	100	3L	1e-48	125	104	59	3	6	REV		3L	2775003	2780009	AGAP010404-PA	1e-91	330	205	218	80	94	glutathione s-transferase	1e-110	AAEL011741-PA	393	213	237	88	90	CPIJ006160-PA	1e-102	367	203	238	89	85	GstS1-PA	3E-078	287
AF-466	T	210	pm	pm	Thioredoxin-like protein - truncated at 5 prime	AF-466	1e-125	435	210	210	100	100	2L	1e-106	320	165	96	1	2	FOR	1	2L	15800001	15815080	AGAP005462-PA	1e-120	426	210	286	96	73	conserved hypothetical protein	1e-107	AAEL008291-PA	385	210	286	85	73	CPIJ008825-PA	1e-105	377	210	493	83	43	Txl-PA	5E-079	290
AF-850	L	62	pm/dig	pm	Trypsin - truncated at 5 prime	AF-850	4e-31	121	62	62	100	100	3R	7e-20	95.1	62	90	1	1	REV		3R	19850001	19868178	AGAP008861-PA	6e-21	94.4	62	259	90	24	trypsin	4e-18	AAEL007818-PB	87	62	254	69	24	CPIJ006019-PA	5e-17	81.6	62	264	62	23	Try29F-PA	1E-015	77.8
AF-901	D	120	pm/dig	pm	Trypsin - fragment	AF-901	1e-68	246	120	120	100	100	2L	2e-61	233	120	92	1	5	FOR		2L	32875001	32882090	AGAP006485-PA	3e-63	235	120	281	92	43	Trypsin, putative	2e-48	AAEL006384-PA	187	116	296	76	39	CPIJ012150-PA	5e-48	184	115	498	72	23	CG9676-PA	1E-013	71.2
AF-632	M	141	pm/dig	pm	Trypsin - truncated at 3 prime	AF-632	2e-78	280	141	141	100	100	2L	2e-47	187	146	71	1	11	REV		2L	19200001	19200276	AGAP005705-PA	9e-50	191	146	311	71	47	serine collagenase 1 precursor, putative	5e-14	AAEL012560-PA	73.9	130	301	35	43	CPIJ011616-PA	6e-17	82.4	132	304	37	43	Jon99Fii-PA	8E-010	58.9
AF-731	V	137	pm/dig	pm	CLIP-domain serine protease subfamily - truncated at 5 prime	AF-731	7e-79	281	137	137	100	100	3R	1e-58	177	127	77	1	2	FOR		3R	6425001	6443418	AGAP008183-PA	1e-72	266	137	489	97	28	oviductin	9e-56	AAEL004979-PA	212	136	516	76	26	CPIJ006430-PA	8e-63	234	136	498	84	27	CG31728-PA	1E-056	214
AF-861	M	155	pm/dig	pm	Trypsin - truncated at 3 prime	AF-861	8e-89	314	155	155	100	100	3R	4e-54	209	147	70	9	1	REV		3R	19850009	19868484	AGAP008861-PA	8e-56	211	155	259	69	60	trypsin	9e-27	AAEL007818-PB	116	154	254	42	61	CPIJ007079-PA	2e-24	107	120	274	46	44	CG17012-PA	6E-020	92.8
AF-193	S	164	pm/dig	pm	Trypsin - fragment	AF-193	1e-94	333	164	164	100	100	2R	7e-64	242	133	89	5	2	REV		2R	47275005	47284842	AGAP003971-PA	2e-82	300	164	271	87	61	serine-type enodpeptidase,	2e-35	AAEL002177-PA	145	161	260	44	62	CPIJ007384-PA	9e-32	132	161	260	41	62	CG5255-PA	2E-022	101
AF-229	L	160	pm/dig	pm	serine protease - truncated at 5 prime	AF-229	1e-93	330	160	160	100	100	3L	8e-85	311	160	90	1	8	REV		3L	33250001	33254569	AGAP011783-PA	3e-75	275	159	395	77	40	serine protease	1e-72	AAEL002595-PA	269	158	428	77	37	CPIJ017793-PA	1e-71	264	159	427	74	37	CG5390-PA	5E-054	206
AF-216	L	182	pm/dig	pm	trypsin - fragment	AF-216	1e-103	362	182	182	100	100	3R	3e-84	310	181	82	2	7	FOR		3R	8625002	8625013	AGAP008294-PA	2e-83	303	172	268	83	64	trypsin	1e-51	AAEL006425-PA	199	162	275	58	59	CPIJ004660-PA	9e-51	195	172	266	56	65	Try29F-PA	4E-039	157
AF-222	M	221	pm/dig	pm	Trypsin - truncated at 3 prime	AF-222	1e-129	447	221	221	100	100	2L	2e-91	334	247	72	1	2	FOR		2L	36650001	36651950	AGAP006677-PA	1e-103	369	223	280	79	80	lumbrokinase-3(1) precursor, putative	5e-66	AAEL012564-PA	248	226	274	55	82	CPIJ002142-PA	1e-59	225	193	274	57	70	CG6592-PA	1E-027	119
AF-730	M	244	pm/dig	pm	Trypsin	AF-730	1e-144	500	244	244	100	100	2L	1e-123	440	244	88	1	4	REV		2L	18500001	18501060	AGAP005671-PA	1e-130	459	244	300	89	81	serine-type enodpeptidase,	1e-101	AAEL008206-PA	364	246	293	72	84	CPIJ011433-PA	5e-91	329	246	295	71	83	CG10472-PA	5E-040	160
AF-124	K	183	pm/lys	pm	Cysteine proteinase Cathepsin L - fragment	AF-124	1e-108	380	183	183	100	100	3L	2e-94	343	208	84	1	1	FOR		3L	33875001	33876401	AGAP011828-PA	1e-104	374	183	344	96	53	cathepsin l	1e-99	AAEL002833-PA	359	183	339	92	54	CPIJ006471-PA	1e-101	362	183	340	95	54	Cp1-PC	3E-091	330
AF-112	M	218	pm/lys	pm	Gamma-interferon inducible lysosomal thiol reductase - truncated at 3 prime	AF-112	1e-132	457	218	218	100	100	2R	1e-103	373	224	83	21	1	FOR		2R	57525021	57541716	AGAP004551-PA	1e-124	440	218	241	93	90	conserved hypothetical protein	2e-83	AAEL004873-PA	305	213	240	65	89	CPIJ008702-PA	2e-80	294	211	244	62	86	CG9796-PA	2E-058	221
AF-282	M	119	prot	prot	26S proteasome regulatory complex, ATPase RPT1 - truncated at 3 prime	AF-282	3e-67	242	119	119	100	100	3L	4e-43	100	59	100	1	3	REV		3L	18225001	18236018	AGAP011174-PA	3e-65	241	119	434	98	27	26S protease regulatory subunit	9e-63	AAEL012943-PA	235	119	434	94	27	CPIJ013344-PA	5e-57	214	119	433	92	27	Rpt1-PA	6E-055	208
AF-205	G	111	prot	prot	26S proteasome regulatory complex, subunit RPN12/PSMD8 - truncated at 5 prime	AF-205	4e-63	228	111	111	100	100	2R	2e-52	203	111	97	1	1	REV	1	2R	23825001	23835651	AGAP002606-PA	2e-55	208	111	262	97	42	26S proteasome non-atpase regulatory subunit	3e-53	AAEL002789-PA	203	111	262	84	42	CPIJ012853-PA	8e-50	190	111	262	87	42	Rpn12-PA	4E-038	152
AF-970	S	101	prot	prot	20S proteasome, regulatory subunit beta type PSMB3/PUP3 - fragment	AF-970	7e-57	207	101	101	100	100	2R	2e-56	216	101	100	1	1	REV	1	2R	8775001	8779734	AGAP001697-PA	9e-57	213	101	205	100	49	proteasome subunit beta type	4e-55	AAEL006174-PA	209	101	205	98	49	CPIJ001361-PA	9e-57	213	101	205	98	49	Prosbeta3-PA	4E-045	175
AF-938	M	137	prot	prot	26S proteasome regulatory complex, subunit RPN5/PSMD12 - truncated at 3 prime	AF-938	2e-78	280	137	137	100	100	2L	6e-64	241	137	97	1	1	REV	1	2L	16675001	16694040	AGAP005535-PA	3e-75	275	137	463	97	30	proteasome regulatory subunits	3e-71	AAEL014325-PA	263	137	459	92	30	CPIJ018130-PA	5e-55	208	137	458	81	30	Rpn5-PA	1E-051	197
AF-196	M	145	prot	prot	20S proteasome, regulatory subunit beta type PSMB6/PSMB9/PRE3 - truncated at 3 prime	AF-196	7e-85	301	145	145	100	100	3R	2e-66	250	214	64	1	1	FOR		3R	30400001	30419041	AGAP009271-PA	1e-79	290	145	229	95	63	proteasome subunit beta type 6,9	6e-70	AAEL006441-PA	259	145	228	91	64	CPIJ004203-PA	4e-73	268	145	227	93	64	l(2)05070-PA	4E-058	219
AF-135	A	166	prot	prot	Ubiquitin-protein ligase - truncated at 5 prime	AF-135	1e-96	340	166	166	100	100	2R	5e-47	119	85	67	14	4	REV		2R	16825014	16831478	AGAP002169-PA	1e-68	254	125	125	96	100	ubiquitin-conjugating enzyme E2 g	1e-90	AAEL007822-PB	329	166	167	95	99	CPIJ018658-PA	9e-87	314	166	167	92	99	crl-PA	3E-085	310
AF-576	F	227	prot	prot	20S proteasome, regulatory subunit alpha type PSMA2/PRE8 - truncated at 5 prime	AF-576	1e-137	476	227	227	100	100	2R	1e-118	239	111	97	7	2	REV	1	2R	13300007	13318735	AGAP001995-PA	1e-135	474	227	234	99	97	proteasome subunit alpha type	1e-128	AAEL006061-PA	455	226	233	95	97	CPIJ006946-PA	4e-95	343	164	211	95	78	Pros25-PA	1E-117	415
AF-558	M	51	ps	ps	60s ribosomal protein L39	AF-558	3e-25	102	51	51	100	100	3L	0.0008	37.7	35	100	2	2	REV		3L	33325002	33338202	AGAP011802-PA	2e-23	102	51	51	100	100	60S ribosomal protein L39	3E-016	gi|94468726	80.9	51	51	96	100	CPIJ010682-PA	2e-07	50.1	51	51	96	100	RpL39-PA	3E-015	76.3
AF-396	V	32	ps	ps	ribosomal protein S27 - truncated at 5 prime	AF-396	1e-14	67	32	32	100	100	2L	2e-08	57.4	32	96	1	1	REV		2L	43575001	43597695	AGAP007157-PA	6e-12	64.7	32	84	96	38	40S ribosomal protein S27	1E-010	gi|94468840	62	32	84	90	38	CPIJ005652-PA	1e-11	63.5	32	152	90	21	RpS27-PA	7E-010	58.5
AF-354	G	32	ps	ps	60s ribosomal protein L10 - truncated at 5 prime	AF-354	1e-15	70.1	32	32	100	100	X	2e-11	67	32	87	1	1	FOR		X	18325001	18342440	AGAP002395-PA	4e-12	65.1	32	219	87	15	60S ribosomal protein L10	6e-10	AAEL002534-PA	59.7	30	219	80	14	CPIJ018688-PA	4e-09	55.5	31	218	77	14	Qm-PA	8E-004	38.1
AF-1070	R	46	ps	ps	60S RIBOSOMAL PROTEIN L34 - fragment	AF-1070	2e-21	89.7	46	46	100	100	3R	5e-12	68.9	43	88	1	1	REV		3R	31250001	31269001	AGAP009324-PA	3e-11	62	43	134	88	32	ribosomal protein L34, putative	4E-011	gi|108874585	63.5	42	131	88	32	CPIJ007070-PA	2e-12	66.2	42	145	90	29	RpL34b-PA	6E-014	72
AF-519	K	33	ps	ps	Ribosome biogenesis protein NIP7 - truncated at 5 prime	AF-519	5e-16	71.6	33	33	100	100	2R	7e-14	75.1	33	96	1	1	REV		2R	19950001	19952105	AGAP002330-PA	4e-15	75.1	33	179	96	18	conserved hypothetical protein	2e-12	AAEL005163-PA	68.2	33	180	87	18	CPIJ005330-PA	4e-13	68.6	33	180	87	18	CG7006-PA	4E-010	59.3
AF-183	T	52	ps	ps	ribosomal protein S20 - truncated at 5 prime	AF-183	6e-27	107	52	52	100	100	3L	3e-09	59.7	47	70	6	1	REV		3L	6550006	6563741	AGAP010591-PA	3e-15	75.5	52	121	75	43	40S ribosomal protein S20	7e-14	AAEL009506-PA	72.8	52	120	71	43	CPIJ006764-PA	4e-12	65.5	52	120	71	43	RpS20-PA	1E-012	67.8
AF-113	R	51	ps	ps	ribosomal protein L23 - truncated at 5 prime	AF-113	1e-26	106	51	51	100	100	3R	3e-20	96.3	51	98	1	1	FOR		3R	51650001	51663295	AGAP010252-PA	7e-24	103	51	140	98	36	60S ribosomal protein L23	3e-23	AAEL013583-PA	103	51	140	98	36	CPIJ011325-PA	6e-22	98.2	51	140	98	36	RpL23-PA	1E-022	100
AF-114	M	65	ps	ps	Ribosomal protein S28b	AF-114	1e-33	129	65	65	100	100	2R	4e-22	102	65	100	1	1	REV		2R	37450001	37462551	AGAP003412-PA	1e-31	129	65	65	100	100	ribosomal protein S28, putative	1e-20	AAEL006860-PA	95.1	65	65	92	100	CPIJ015554-PA	4e-21	95.5	65	65	92	100	RpS28b-PA	4E-028	119
AF-151	G	70	ps	ps	60S ribosomal protein L29 - truncated at 5 prime	AF-151	2e-37	142	70	70	100	100	3L	4e-18	67.8	50	100	1	2	REV		3L	34675001	34675235	AGAP011896-PA	5e-36	144	70	124	98	56	60S ribosomal protein L31	1e-27	AAEL006698-PA	119	70	124	95	56	CPIJ010692-PA	9e-25	107	70	124	97	56	RpL31-PA	5E-023	102
AF-848	M	56	ps	ps	40S ribosomal protein S29	AF-848	2e-30	119	56	56	100	100	2R	2e-11	67	37	94	1	2	REV		2R	6550001	6560566	AGAP001595-PA	1e-28	119	56	56	100	100	ribosomal protein S29, putative	1e-27	AAEL007824-PA	118	56	56	98	100	CPIJ009519-PA	5e-24	105	56	56	98	100	RpS29-PA	7E-025	108
AF-655	A	64	ps	ps	60S ribosomal protein L7A - truncated at 5 prime	AF-655	2e-34	132	64	64	100	100	2L	3e-26	116	62	95	1	1	REV		2L	24050001	24055306	AGAP005960-PA	1e-30	127	62	271	95	23	60S ribosomal protein L7a	8e-25	AAEL005722-PA	109	62	349	77	18	CPIJ003797-PA	4e-23	102	64	268	76	24	RpL7A-PC	9E-019	88.2
AF-841	S	72	ps	ps	60S ribosomal protein L14 - fragment	AF-841	3e-29	115	72	72	100	100	2L	6e-19	92	58	87	1	1	FOR		2L	24550001	24569095	AGAP005991-PA	7e-34	137	72	186	87	39	60S ribosomal protein L14	2e-22	AAEL011447-PA	101	72	229	66	31	CPIJ010827-PA	3e-23	102	72	179	72	40	RpL14-PA	6E-017	81.6
AF-107	S	63	ps	ps	ribosomal protein S23 - truncated at 5 prime	AF-107	2e-33	129	63	63	100	100	2R	3e-25	112	58	96	6	1	REV		2R	6075006	6098619	AGAP005702-PA	2.4	25.8	42	269	30	16	ribosomal protein S12, putative	1e-26	AAEL012686-PA	115	58	143	96	41	CPIJ001218-PA	6e-26	111	58	143	96	41	RpS23-PA	5E-026	112
AF-159	F	86	ps	ps	40S ribosomal protein SA (P40)/Laminin receptor 1 - truncated at 5 prime	AF-159	2e-45	169	86	86	100	100	3L	9e-30	127	86	81	1	1	FOR		3L	33150001	33171947	AGAP011777-PA	1e-35	142	86	285	81	30	40S ribosomal protein sa (P40) (34/67 kda laminin receptor) (colon carcinoma	0.0007	AAEL008083-PA	39.7	79	362	41	22	CPIJ013899-PA	0.0006	38.5	91	282	42	32	CG15373-PA	0.083	31.6
AF-362	I	78	ps	ps	Ribosomal protein S13 - truncated at 5 prime	AF-362	2e-41	155	78	78	100	100	2L	9e-32	134	78	100	1	1	FOR		2L	23975001	23982274	AGAP005947-PA	7e-40	157	78	151	100	52	ribosomal protein S15p/S13e	3e-39	AAEL003582-PA	157	78	151	100	52	CPIJ015099-PA	7e-36	144	78	151	100	52	RpS13-PA	9E-036	144
AF-633	P	74	ps	ps	Predicted RNA-binding protein with PUA domain - truncated at 5 prime	AF-633	2e-40	152	74	74	100	100	2R	9e-35	141	63	98	1	2	REV		2R	36300001	36319566	AGAP003344-PA	3e-40	158	74	181	98	41	mct-1 protein	8e-36	AAEL007760-PA	145	74	182	85	41	CPIJ013481-PA	8e-39	154	74	182	87	41	CG5941-PA	5E-036	145
AF-91	M	154	ps	ps	Ribosomal protein L24	AF-91	2e-47	176	154	154	100	100	3R	6e-32	102	84	95	2	2	FOR		3R	50825002	50847429	AGAP010216-PA	3e-42	166	153	153	95	100	60S ribosomal protein L24	9e-39	AAEL008329-PA	156	154	153	87	101	CPIJ019465-PA	2e-39	157	154	153	87	101	RpL24-PA	4E-059	223
AF-270	M	115	ps	ps	40s ribosomal protein S26	AF-270	1e-64	233	115	115	100	100	3L	2e-21	100	59	100	2	2	FOR		3L	37625002	37646213	AGAP012100-PA	1e-46	179	115	115	99	100	40S ribosomal protein S26	2e-45	AAEL002832-PA	177	115	115	97	100	CPIJ006480-PA	6e-45	174	115	115	95	100	RpS26-PB	4E-053	202
AF-119	G	91	ps	ps	Ribosomal protein S19a - fragment	AF-119	1e-51	189	91	91	100	100	3L	5e-41	165	85	91	7	1	FOR		3L	13350007	13354630	AGAP010933-PA	1e-48	186	91	158	94	58	40S ribosomal protein S19	1e-46	AAEL010756-PA	181	91	156	91	58	CPIJ004482-PA	5e-44	171	91	156	86	58	RpS19a-PC	2E-037	150
AF-1022	M	115	ps	ps	60s ribosomal protein L15/L27 - truncated at 3 prime	AF-1022	5e-53	194	115	115	100	100	3L	8e-45	157	84	90	3	2	REV		3L	31700003	31717934	AGAP011706-PA	7e-61	227	115	151	93	76	60S ribosomal protein L15/L27	8E-052	gi|94468476	198	115	149	82	77	CPIJ015042-PA	4e-45	175	115	149	80	77	RpL27A-PA	2E-044	172
AF-609	A	133	ps	ps	60S ribosomal protein L7 - fragment	AF-609	2e-73	263	133	133	100	100	3R	2e-32	137	111	78	1	1	FOR		3R	20775001	20781637	AGAP008916-PA	3e-39	155	130	262	74	50	60S ribosomal protein L7	5e-26	AAEL012585-PA	113	113	263	56	43	CPIJ010020-PA	1e-17	84.3	106	266	59	40	RpL7-PA	2E-015	77.4
AF-943	K	109	ps	ps	40S ribosomal protein S2/30S ribosomal protein S5 - fragment	AF-943	8e-55	201	109	109	100	100	2R	8e-54	207	109	98	1	1	REV	1	2R	43125001	43125422	AGAP003768-PA	2e-56	212	109	274	98	40	40S ribosomal protein S2	2E-055	gi|55982007	210	109	292	95	37	CPIJ010326-PA	3e-55	208	109	280	95	39	sop-PA	2E-053	202
AF-63	M	121	ps	ps	40S ribosomal protein S20	AF-63	1e-67	243	121	121	100	100	3L	9e-33	85.5	52	100	2	3	REV		3L	6550002	6563741	AGAP010591-PA	9e-54	203	121	121	100	100	40S ribosomal protein S20	4e-60	AAEL009506-PA	226	121	120	92	101	CPIJ006764-PA	2e-50	192	119	120	93	99	RpS20-PA	4E-054	205
AF-582	I	103	ps	ps	40S ribosomal protein S4 - truncated at 5 prime	AF-582	4e-58	211	103	103	100	100	2L	2e-52	203	103	98	1	1	REV	1	2L	39275001	39285368	AGAP006871-PA	8e-55	206	103	262	98	39	40S ribosomal protein S4	5E-050	gi|94468404	192	103	262	89	39	CPIJ003013-PA	8e-50	190	103	263	89	39	RpS4-PB	5E-041	161
AF-996	M	147	ps	ps	60S ribosomal protein L28 - truncated at 3 prime	AF-996	2e-83	296	147	147	100	100	2L	2e-11	68.2	40	87	1	3	FOR		2L	15400001	15421252	AGAP005427-PA	3e-57	216	127	157	80	81	ribosomal protein L28, putative	8e-49	AAEL008353-PB	189	129	152	72	85	CPIJ008421-PA	1e-37	150	122	157	73	78	RpL28-PD	4E-042	166
AF-1047	D	103	ps	ps	60s ribosomal protein L10 - fragment	AF-1047	1e-56	206	103	103	100	100	X	2e-32	136	66	96	1	2	FOR		X	18325001	18341660	AGAP002395-PA	2e-52	198	103	219	93	47	60S ribosomal protein L10	1e-52	AAEL002534-PA	201	103	219	94	47	CPIJ018688-PA	9e-53	200	103	218	93	47	Qm-PA	6E-052	197
AF-156	I	124	ps	ps	60S ribosomal protein L32 - truncated at 5 prime	AF-156	2e-71	256	124	124	100	100	2R	3e-47	186	165	71	1	1	REV		2R	16025001	16046177	AGAP002122-PA	2e-65	242	124	134	95	93	60S ribosomal protein L32	1e-61	AAEL003396-PA	231	124	134	91	93	CPIJ001220-PA	7e-51	194	124	134	90	93	RpL32-PC	8E-049	187
AF-109	K	121	ps	ps	Ribosomal protein S17 - truncated at 5 prime	AF-109	4e-59	215	121	121	100	100	2L	6e-54	207	158	75	1	1	REV		2L	4950001	4970170	AGAP004887-PA	8e-66	243	121	131	98	92	40S ribosomal protein S17	3e-60	AAEL004175-PA	226	119	130	93	92	CPIJ004532-PA	4e-52	198	121	131	92	92	RpS17-PB	7E-050	191
AF-736	M	117	ps	ps	60S ribosomal protein L30	AF-736	2e-60	219	117	117	100	100	2R	2e-27	120	59	98	7	2	REV		2R	43725007	43729793	AGAP003816-PA	6e-62	230	115	116	97	99	60S ribosomal protein L30	9e-61	AAEL005220-PA	228	114	116	95	98	CPIJ020314-PA	1.1	27.7	51	146	25	35	RpL30-PA	4E-051	195
AF-106	M	128	ps	ps	Ribosomal protein L40	AF-106	2e-73	263	128	128	100	100	3R	5e-60	228	156	82	1	1	FOR		3R	2900001	2920433	AGAP007927-PA	2e-71	263	128	128	100	100	anopheles stephensi ubiquitin	5e-71	AAEL006511-PA	263	128	128	100	100	CPIJ002413-PA	1e-63	237	128	128	100	100	RpL40-PA	1E-063	237
AF-104	M	190	ps	ps	ribosomal protein L19	AF-104	1e-109	381	190	190	100	100	2R	1e-63	214	166	99	1	2	REV	1	2R	55850001	55869601	AGAP004422-PA	1e-106	380	190	190	99	100	ribosomal protein L19	2E-096	gi|94468808	348	190	204	95	93	CPIJ014540-PA	2e-66	247	190	204	95	93	RpL19-PA	3E-082	300
AF-178	D	154	ps	ps	Translation initiation factor 2B, alpha subunit (eIF-2Balpha/GCN3) - fragment	AF-178	7e-89	314	154	154	100	100	UNKN	2e-64	203	142	80	1	2	REV		UNKN	19925001	19944232	AGAP003650-PA	1e-82	300	154	306	94	50	translation initiation factor eif-2b alpha subunit	3e-65	AAEL010251-PA	244	154	304	75	51	CPIJ002708-PA	1e-58	220	155	306	73	51	eIF2B-alpha-PA	3E-047	183
AF-444	M	152	ps	ps	40S ribosomal protein S11	AF-444	1e-87	310	152	152	100	100	3R	2e-31	134	78	91	4	3	FOR		3R	47425004	47432460	AGAP009998-PA	3e-83	302	153	153	98	100	40S ribosomal protein S11	3e-78	AAEL002372-PB	287	152	152	90	100	CPIJ006623-PA	2e-69	257	152	152	90	100	RpS11-PC	4E-066	246
AF-827	M	139	ps	ps	Mitochondrial ribosomal protein MRP7 (L2)	AF-827	1e-82	293	139	139	100	100	2R	3e-62	232	143	80	1	2	REV		2R	21825001	21844849	AGAP002470-PA	3e-68	252	128	143	89	90	mitochondrial ribosomal protein, L27, putative	1e-59	AAEL002418-PA	224	141	141	76	100	CPIJ013741-PA	3e-57	216	126	141	79	89	mRpL27-PA	1E-061	231
AF-1048	Y	144	ps	ps	60s ribosomal protein L10 - fragment	AF-1048	2e-83	296	144	144	100	100	X	9e-50	194	94	98	1	2	FOR		X	18325001	18341576	AGAP002395-PA	3e-79	289	144	219	97	66	60S ribosomal protein L10	4e-78	AAEL002534-PA	286	144	219	98	66	CPIJ018688-PA	6e-77	281	144	218	96	66	Qm-PA	3E-079	290
AF-1079	H	159	ps	ps	Mitochondrial translation elongation factor Tu - fragment	AF-1079	3e-89	316	159	159	100	100	2L	8e-80	244	123	97	1	2	FOR	1	2L	40525001	40537192	AGAP006996-PA	4e-87	315	159	466	97	34	elongation factor tu (ef-tu)	3e-82	AAEL008517-PA	300	159	463	91	34	CPIJ009962-PA	2e-80	293	159	462	91	34	EfTuM-PA	3E-075	276
AF-1081	K	201	ps	ps	60s ribosomal protein L6 - fragment	AF-1081	1e-114	399	201	201	100	100	2R	4e-60	230	205	75	1	1	FOR		2R	12000001	12011815	AGAP001911-PA	1e-64	241	205	239	65	86	60S ribosomal protein L6	2e-64	AAEL008188-PA	242	194	264	67	73	CPIJ013940-PA	2e-50	194	206	272	61	76	RpL6-PB	1E-049	192
AF-111	M	165	ps	ps	ribosomal protein L12	AF-111	9e-88	311	165	165	100	100	3R	2e-35	117	60	100	13	3	REV		3R	48525013	48534902	AGAP010065-PA	8e-92	331	165	165	97	100	60S ribosomal protein L12	4e-88	AAEL014562-PA	320	165	165	95	100	CPIJ015286-PA	2e-82	300	165	165	95	100	RpL12-PC	5E-081	296
AF-795	R	187	ps	ps	Ribosomal protein S8 - fragment	AF-795	1e-108	380	187	187	100	100	2R	5e-67	253	194	77	1	2	REV		2R	21375001	21382242	AGAP002437-PA	2e-59	224	126	135	92	93	40S ribosomal protein S8	1e-90	AAEL008103-PB	329	187	206	90	91	CPIJ011589-PA	3e-80	293	187	206	89	91	RpS8-PC	2E-066	247
AF-926	G	189	ps	ps	Ribosomal protein RPL1/RPL2/RL4L4 - fragment	AF-926	1e-109	382	189	189	100	100	2R	1e-79	295	189	91	1	1	FOR		2R	19050001	19055290	AGAP002306-PA	5e-95	342	189	435	91	43	60S ribosomal protein L4	3e-83	AAEL009994-PA	304	189	431	78	44	CPIJ003890-PA	3e-74	273	189	436	79	43	RpL4-PA	6E-077	283
AF-199	M	164	ps	ps	Translation initiation factor 3, subunit f (eIF-3f) - truncated at 3 prime	AF-199	1e-95	337	164	164	100	100	2R	3e-81	238	150	78	1	2	FOR		2R	29825001	29839433	AGAP002935-PA	8e-93	334	164	287	95	57	eukaryotic translation initiation factor 3f, eif3f	6e-88	AAEL009101-PA	320	164	287	89	57	CPIJ012970-PA	3e-87	316	164	287	90	57	CG9769-PA	5E-077	283
AF-215	M	174	ps	ps	Translation initiation factor 6 (eIF-6) - truncated at 3 prime	AF-215	1e-100	352	174	174	100	100	2R	8e-71	265	142	94	1	2	REV		2R	4050001	4050911	AGAP001380-PA	2e-96	346	174	243	96	72	translation initiation factor	8e-90	AAEL003661-PA	326	174	245	91	71	CPIJ011715-PA	2e-84	307	174	245	90	71	eIF6-PA	5E-082	299
AF-1072	L	174	ps	ps	Phenylalanyl-tRNA synthetase - fragment	AF-1072	1e-102	359	174	174	100	100	3L	5e-90	329	174	91	1	1	FOR		3L	37625001	37632005	AGAP012096-PA	7e-91	328	174	464	91	38	phenylalanyl-tRNA synthetase mitochondrial	7e-80	AAEL003994-PA	293	171	445	80	38	CPIJ006457-PA	6e-79	288	171	445	78	38	Aats-phe-PA	2E-062	234
AF-244	M	180	ps	ps	Glutamyl-tRNA synthetase	AF-244	1e-106	371	180	180	100	100	2L	2e-64	126	72	90	1	4	FOR		2L	6100001	6114489	AGAP004929-PA	6e-90	325	180	180	93	100	conserved hypothetical protein	2e-60	AAEL007366-PA	228	179	180	60	99	CPIJ017532-PA	1e-56	214	179	180	62	99	CG30185-PA	1E-040	162
AF-1082	M	178	ps	ps	mitochondrial ribosomal protein L48 - truncated at 3 prime	AF-1082	1e-105	368	178	178	100	100	2L	3e-66	250	141	93	38	1	FOR		2L	46975038	46996112	AGAP007507-PA	2e-79	290	180	184	87	98	mitochondrial ribosomal protein, L48, putative	3e-63	AAEL009288-PA	238	173	171	67	101	CPIJ008604-PA	2e-56	214	137	151	73	91	mRpL48-PA	8E-047	182
AF-164	M	190	ps	ps	60S ribosomal protein L11	AF-164	1e-104	365	190	190	100	100	3L	1e-75	282	146	97	3	2	FOR	1	3L	18225003	18232622	AGAP011173-PA	1e-106	380	190	190	95	100	60S ribosomal protein L11	3E-094	gi|94468554	341	183	196	96	93	CPIJ013343-PA	3e-94	340	183	183	97	100	RpL11-PA	6E-085	309
AF-261	L	205	ps	ps	Predicted translation factor, contains W2 domain - fragment	AF-261	1e-104	365	205	205	100	100	2R	1e-32	139	86	86	1	3	FOR		2R	21025001	21028455	AGAP002413-PA	1e-108	385	205	396	90	52	translation initiation factor 5C, putative	2e-98	AAEL012026-PC	355	205	417	83	49	CPIJ006749-PA	1e-90	328	205	417	83	49	eIF-5C-PB	7E-079	289
AF-259	T	210	ps	ps	Translation elongation factor EF-1 alpha/Tu - fragment	AF-259	1e-123	430	210	210	100	100	2L	1e-118	422	209	100	1	1	FOR	1	2L	46325001	46339156	AGAP007406-PA	1e-122	431	209	463	100	45	translation elongation factor EF-1 alpha/Tu	1E-117	gi|94468780	418	209	463	96	45	CPIJ009303-PA	1e-117	417	209	482	98	43	Ef1alpha100E-PD	1E-111	398
AF-256	M	202	ps	ps	40S ribosomal protein SA (P40)/Laminin receptor 1 - truncated at 3 prime	AF-256	1e-121	423	202	202	100	100	3L	1e-103	254	130	90	1	2	FOR		3L	33150001	33171250	AGAP011777-PA	1e-109	389	202	285	90	71	40S ribosomal protein sa (P40) (34/67 kda laminin receptor) (colon carcinoma	1E-103	gi|108875928	372	202	362	87	56	CPIJ013899-PA	5e-95	342	202	282	81	72	sta-PB	1E-085	311
AF-592	M	106	s	s	probable GGY family antimicrobial peptide	AF-592	2e-54	199	106	106	100	100	2L	4e-13	72.4	85	89	7	1	REV		2L	32825007	32842842	AGAP006480-PB	3e-20	92	64	105	95	61	probable GGY family antimicrobial peptide	3E-017	gi|94469250	84	65	104	72	63	CPIJ008138-PA	0.17	30.4	35	564	40	6	CG13721-PA	0.002	37.4
AF-13	M	112	s	s	sg2 salivary protein	AF-13	3e-59	215	112	112	100	100	2L	3e-07	53.1	114	60	1	1	REV		2L	33150001	33172101	AGAP006506-PA	6e-13	67.8	115	114	62	101	hypothetical protein	3.1	AAEL003779-PA	27.3	83	976	30	9	CPIJ018505-PA	0.046	32	59	531	33	11	mfas-PJ	0.65	28.5
AF-169	M	69	s	s	hypothetical 4.2 kda secreted peptide	AF-169	1e-35	136	69	69	100	100	2R	0.57	27.7	52	44	1	3	FOR		2R	38100001	38106433	AGAP003473-PA	3e-07	48.9	69	62	50	111	conserved hypothetical protein	8.6	AAEL014234-PA	26.2	20	64	60	31	CPIJ003779-PA	1.2	27.3	30	302	33	10	fat2-PA	5.7	25.4
AF-39	M	80	s	s	HYPOTHETICAL SALIVARY PROTEIN 15	AF-39	1e-33	129	80	80	100	100	X	2e-09	60.5	58	56	6	2	REV		X	2450006	2455228	AGAP000152-PA	3e-12	65.9	64	78	57	82	conserved hypothetical protein	0.53	AAEL009541-PA	30	71	175	29	41	CPIJ007896-PA	0.024	33.1	71	178	32	40	CG14692-PA	0.40	29.3
AF-54	M	128	s	s	putative secreted salivary protein	AF-54	5e-67	241	128	128	100	100	2L	3e-28	123	112	97	17	3	REV	1	2L	27150017	27151068	AGAP006148-PA	8e-47	181	128	128	97	100	conserved hypothetical protein	3e-37	AAEL001704-PA	150	130	126	70	103	CPIJ009100-PA	7e-23	101	123	124	67	99	CG13042-PA	1E-015	78.2
AF-620	R	71	s	s	Antigen 5-related 2 - fragment	AF-620	3e-40	151	71	71	100	100	2L	1e-21	101	66	74	6	1	REV		2L	5000006	5018965	AGAP004893-PA	3e-28	118	71	283	76	25	allergen, putative	8e-15	AAEL004199-PA	75.9	70	258	47	27	CPIJ004031-PA	1e-12	67.4	71	241	42	29	CG10284-PA	3E-007	49.7
AF-536	M	157	s	s	30 kDa salivary antigen family protein	AF-536	2e-36	140	157	157	100	100	2R	1e-18	92	159	80	8	1	REV		2R	4100008	4116740	AGAP001387-PA	3e-22	100	166	166	81	100	chromodomain helicase dna binding protein	2.5	AAEL002230-PA	28.9	159	4467	23	4	CPIJ003506-PA	0.48	29.6	106	5423	28	2	CG13185-PA	0.16	32
AF-10	M	213	s	s	SG3 PROTEIN	AF-10	6e-37	142	213	213	100	100	2L	5e-17	87.8	71	83	61	1	FOR		2L	33150061	33172921	AGAP006507-PA	1e-16	81.6	71	189	83	38	conserved hypothetical protein	0.014	AAEL001584-RA	35.8	114	1188	30	10	CPIJ007662-PA	0.18	32	52	1660	36	3	CG15570-PA	1E-004	43.1
AF-170	M	70	s	s	putative 6.3 kDa salivary peptide	AF-170	3e-39	148	70	70	100	100	2L	3e-12	70.1	40	85	1	2	FOR		2L	34775001	34792931	AGAP006630-PA	2e-34	139	70	70	92	100	NADH dehydrogenase, putative	4e-31	AAEL010673-PA	130	70	70	87	100	CPIJ014797-PA	3e-29	122	67	69	86	97	Cap-G-PA	2E-010	60.5
AF-18	M	102	s	s	anophelin-like funestolin	AF-18	4e-57	208	102	102	100	100	3R	1e-06	51.2	88	44	1	1	REV		3R	3975001	3999588	AGAP008004-PA	2e-22	99	88	103	60	85	hypothetical protein	0.8	AAEL000107-PA	29.6	83	658	28	13	CPIJ014021-PA	1.7	26.9	41	542	39	8	CG8180-PA	0.33	29.6
AF-86	M	94	s	s	putative secreted salivary basic peptide hyp6.2	AF-86	1e-51	189	94	94	100	100	2L	4e-17	85.9	96	61	1	1	REV		2L	33000001	33004062	AGAP006495-PA	4e-18	84.7	96	85	61	113	unknown protein	0.41	gi|13793973	30.4	54	1298	31	4	CPIJ013989-PA	1.5	26.9	51	1353	31	4	mus205-PA	2.9	26.6
AF-30	M	145	s	s	sg2a salivary protein	AF-30	3e-41	156	145	145	100	100	2L	9e-10	62.4	145	42	1	2	REV		2L	33150001	33166296	AGAP006505-PA	2e-16	80.5	145	150	42	97	nuclear pore complex protein nup214	0.021	AAEL014733-RA	33.9	122	1798	30	7	CPIJ011192-PA	1.6	27.7	63	2977	34	2	bl-PC	8.3	25.8
AF-50	M	90	s	s	hypothetical salivary protein 12	AF-50	1e-50	186	90	90	100	100	3R	1e-11	68.2	88	44	7	2	FOR		3R	8800007	8809972	AGAP008306-PA	1e-17	83.6	92	92	46	100	conserved hypothetical protein	10	AAEL014844-PA	25.8	50	753	32	7	CPIJ019422-PA	1.3	27.3	51	322	31	16	CG13950-PA	2.4	26.9
AF-11	M	202	s	s	SG3 PROTEIN	AF-11	1e-112	394	202	202	100	100	2L	3e-20	98.2	71	81	61	1	FOR		2L	33150061	33172921	AGAP006507-PA	2e-25	111	135	189	64	71	papilin	0.009	AAEL009795-RA	36.2	58	2632	37	2	CPIJ015738-PA	0.001	39.3	50	607	40	8	CG6071-PA	3E-006	48.1
AF-35	M	116	s	s	HYPOTHETICAL SALIVARY PROTEIN 8.2	AF-35	6e-57	207	116	116	100	100	2L	3e-12	69.7	82	42	22	1	REV		2L	33000022	33002295	AGAP006494-PA	4e-13	68.6	82	91	42	90	hypothetical protein	0.93	AAEL003878-PA	29.3	77	375	28	21	CPIJ000250-PA	0.11	30.8	62	1140	27	5	rg-PA	0.36	29.6
AF-89	M	109	s	s	putative salivary secreted peptide	AF-89	8e-62	224	109	109	100	100	2L	2e-27	115	81	71	13	2	FOR		2L	39575013	39585768	AGAP006899-PA	5e-32	130	93	108	65	86	hypothetical protein	2e-06	AAEL004899-PA	48.1	110	120	35	92	CPIJ019522-PA	0.004	35.8	100	119	31	84	GalNAc-T1-PA	0.27	30
AF-3	M	114	s	s	gsg6 salivary peptide	AF-3	5e-66	238	114	114	100	100	X	8e-40	161	92	79	23	1	REV		X	2400023	2405793	AGAP000150-PA	4e-41	161	92	115	79	80	conserved hypothetical protein	8.9	AAEL008305-PA	25.8	58	95	29	61	CPIJ017838-PA	1.1	27.7	42	562	38	7	CG16868-PA	0.62	28.9
AF-4	M	114	s	s	gsg6 salivary peptide	AF-4	3e-66	239	114	114	100	100	X	5e-40	162	92	79	23	1	REV		X	2400023	2405793	AGAP000150-PA	2e-41	162	92	115	79	80	conserved hypothetical protein	7.9	AAEL008305-PA	26.2	58	95	29	61	CPIJ017838-PA	1.1	27.7	42	562	38	7	CG16868-PA	0.88	28.1
AF-133	M	140	s	s	lysozyme	AF-133	1e-71	257	140	140	100	100	2L	1e-45	82	44	81	1	13	REV		2L	45975001	45975867	AGAP007347-PA	3e-61	229	140	140	78	100	lysozyme P, putative	5e-34	AAEL003723-PA	140	140	148	48	95	CPIJ005450-PA	8e-36	144	139	148	51	94	LysP-PA	4E-032	133
AF-9	M	142	s	s	gSG7 salivary protein	AF-9	2e-76	273	142	142	100	100	3R	5e-38	155	158	55	1	4	REV		3R	6950001	6960421	AGAP008216-PA	1e-53	204	141	145	69	97	adam	1.6	AAEL004881-PA	28.9	46	1335	34	3	CPIJ002646-PA	0.009	35.4	86	249	24	35	CG33140-PA	2.0	27.7
AF-70	M	141	s	s	gSG7-2 salivary protein	AF-70	1e-83	296	141	141	100	100	3R	7e-47	185	172	54	1	4	REV		3R	6950001	6960385	AGAP008216-PA	3e-24	106	142	145	37	98	conserved hypothetical protein	8.8	AAEL011232-PA	26.6	29	142	37	20	CPIJ002646-PA	0.29	30.4	98	249	19	39	CG5745-PA	0.68	29.3
AF-6	M	257	s	s	30 kDa salivary antigen family protein	AF-6	1e-146	504	257	257	100	100	3R	3e-41	168	147	68	1	2	REV		3R	46975001	46978503	AGAP009974-PA	2e-21	98.6	178	180	46	99	30 kDa salivary gland allergen variant 3	2E-008	gi|94468552	56.6	259	258	30	100	CPIJ002046-PA	2e-06	48.9	207	227	24	91	CG12310-PA	0.35	32
AF-421	K	190	s	s	gSG10 salivary mucin - truncated at 5 prime	AF-421	1e-108	378	190	190	100	100	2R	2e-46	184	219	62	1	1	FOR		2R	44250001	44262559	AGAP003841-PA	6e-52	199	195	195	69	100	conserved hypothetical protein	1e-05	AAEL011183-PA	47.4	188	180	33	104	CPIJ014439-PA	1e-14	75.5	136	173	43	79	zfh2-PA	1.8	28.9
AF-118	L	160	s	s	trio salivary protein - truncated at 5 prime	AF-118	4e-93	328	160	160	100	100	2R	1e-40	165	159	55	1	1	FOR		2R	4000001	4001924	AGAP001374-PA	3e-44	172	159	391	55	41	conserved hypothetical protein	4	AAEL003882-PA	28.1	79	2308	32	3	CPIJ003193-PA	0.64	29.6	96	844	27	11	Gyc32E-PA	0.81	29.6
AF-66	M	181	s	s	G1 family long form salivary protein 3 - truncated at 3 prime	AF-66	1e-105	368	181	181	100	100	X	6e-60	229	180	65	1	2	REV		X	11050001	11074535	AGAP000607-PA	1e-67	250	180	270	65	67	putative secreted protein	0.001	gi|18568302	40.4	97	566	25	17	CPIJ013308-PA	4.6	26.9	37	478	35	8	Acf1-PA	1.7	28.9
AF-37	M	166	s	s	short form D7 salivary protein 1	AF-37	8e-91	321	166	166	100	100	3R	4e-54	140	90	78	1	8	REV		3R	8550001	8557384	AGAP008284-PA	1e-62	234	165	165	73	100	D7 protein	2E-012	gi|159557	68.9	136	321	33	42	CPIJ007007-PA	1e-07	52.4	100	316	31	32	CG13027-PA	0.067	33.1
AF-42	M	169	s	s	short form D7 salivary protein 3	AF-42	7e-99	348	169	169	100	100	3R	2e-50	197	169	59	1	9	REV		3R	8550001	8557384	AGAP008283-PA	1e-62	234	168	179	64	94	D7 protein, putative	7e-07	AAEL006417-PA	50.8	159	332	27	48	CPIJ007007-PA	0.001	39.3	100	316	25	32	LanB1-PA	0.065	33.5
AF-47	M	169	s	s	short form D7 salivary protein 2	AF-47	2e-99	350	169	169	100	100	3R	7e-66	229	175	73	1	8	REV		3R	8550001	8558284	AGAP008282-PA	3e-83	302	168	168	86	100	D7 protein, putative	4e-08	AAEL002726-PA	55.1	154	227	25	68	CPIJ007007-PA	0.0006	39.7	134	316	23	42	l(3)05822-PA	5.5	26.9
AF-41	M	165	s	s	short form D7 salivary protein D7r4	AF-41	7e-93	328	165	165	100	100	3R	5e-55	139	89	75	13	6	REV		3R	8550013	8558332	AGAP008281-PA	7e-66	244	164	165	70	99	Chain A, Crystal Structure Of Aed7 From Aedes Aegypti	2E-010	gi|222447044	62.4	148	303	29	49	CPIJ007007-PA	0.003	37.4	139	316	23	44	CG6178-PA	0.19	32
AF-65	M	269	s	s	G1 family long form salivary protein 3	AF-65	1e-136	472	269	269	100	100	X	1e-84	313	269	60	1	3	REV		X	11050001	11074268	AGAP000607-PA	6e-95	342	269	270	60	100	putative secreted protein	0.13	gi|18568302	34.3	94	566	24	17	CPIJ004852-PA	1.5	29.6	125	2501	25	5	Acf1-PA	2.3	29.3
AF-175	M	260	s	s	gSG1b salivary protein - truncated at 3 prime	AF-175	1e-148	512	260	260	100	100	X	7e-64	243	225	55	22	1	FOR		X	9825022	9838370	AGAP000548-PA	2e-66	248	225	385	55	58	hypothetical protein	2.6	AAEL003656-PA	30	123	289	24	43	CPIJ003227-PA	2.3	28.9	116	466	21	25	CG30468-PA	4.8	28.1
AF-23	S	246	s	s	gvag protein precursor - truncated at 5 prime	AF-23	1e-150	520	246	246	100	100	2L	1e-119	426	267	77	4	7	FOR		2L	31675004	31683291	AGAP006421-PA	1e-125	444	241	260	85	93	putative secreted protein	2E-055	gi|18568284	213	235	255	44	92	CPIJ013075-PA	6e-60	226	242	262	47	92	CG32679-PA	9E-038	153
AF-49	M	315	s	s	long form D7 salivary protein	AF-49	0	659	315	315	100	100	3R	1e-131	356	246	69	14	5	FOR		3R	8525014	8544164	AGAP008278-PA	1e-117	415	310	311	62	100	D7 protein	2E-043	gi|159557	174	307	321	34	96	CPIJ014551-PA	1e-39	159	292	313	33	93	Obp99b-PA	0.025	36.2
AF-100	M	58	s	s	putative salivary secreted peptide	AF-100	6e-29	114	58	58	100	100	3L	1e-11	67.4	48	81	11	1	FOR		3L	41700011	41719574	AGAP012396-PA	9e-05	40.8	51	73	41	70	hypothetical protein	1e-15	AAEL000657-PA	78.6	60	60	66	100	CPIJ018567-PA	2e-13	69.7	62	62	64	100	CG11630-PA	5.5	25.4
AF-34	N	171	s	s	Alpha-amylase - truncated at 5 prime	AF-34	9e-99	347	171	171	100	100	2R	2e-73	274	170	78	1	1	FOR		2R	15425001	15436925	AGAP002102-PA	9e-76	278	170	593	78	29	alpha-amylase	6e-45	AAEL000392-PA	177	170	519	50	33	CPIJ016362-PA	7e-41	162	170	584	55	29	LvpH-PA	5E-026	113
AF-549	K	55	s/ag5	s	ANTIGEN 5-RELATED 2 SALIVARY PROTEIN - truncated at 5 prime	AF-549	1e-15	70.5	55	55	100	100	2L	2e-08	57	50	62	5	2	FOR		2L	31675005	31686857	AGAP006419-PA	1e-11	63.5	50	257	62	19	venom allergen	4e-08	AAEL002476-PA	53.5	48	276	50	17	CPIJ004028-PA	2e-05	43.5	49	259	46	19	CG32679-PA	6E-007	48.9
AF-73	D	139	s/enz	s	5' NUCLEOTIDASE - truncated at 5 prime	AF-73	2e-74	266	139	139	100	100	3L	2e-53	206	137	72	1	1	REV		3L	14575001	14583942	AGAP011026-PA	1e-58	220	137	570	72	24	apyrase	5E-028	gi|1094353	120	109	562	53	19	CPIJ011010-PA	4e-21	96.3	109	572	47	19	CG1961-PA	3E-007	50.4
AF-88	A	141	s/enz	s	SALIVARY APYRASE - truncated at 5 prime	AF-88	9e-82	290	141	141	100	100	3L	5e-64	242	141	80	1	1	FOR		3L	35675001	35700034	AGAP011971-PA	1e-66	246	141	558	80	25	apyrase	2E-024	gi|1094353	108	137	562	41	24	CPIJ011010-PA	3e-25	110	139	572	41	24	CG11126-PA	1E-006	48.9
AF-72	L	207	s/enz	s	SALIVARY ADENOSINE DEAMINASE - truncated at 5 prime	AF-72	1e-123	428	207	207	100	100	2L	1e-84	223	145	72	1	4	FOR		2L	39850001	39853912	AGAP006906-PA	3e-91	330	207	531	74	39	putative adenosine deaminase	2E-077	gi|18568326	286	206	530	62	39	CPIJ010861-PA	7e-72	265	202	488	62	41	Adgf-B-PA	2E-068	254
AF-575	D	181	s/sg1	s	SG1D salivary protein precursor - truncated at 5 prime	AF-575	1e-93	330	181	181	100	100	X	7e-38	156	185	47	1	1	FOR		X	11075001	11076422	AGAP000609-PA	2e-40	160	185	401	47	46	conserved hypothetical protein	0.46	AAEL003869-PA	31.6	47	382	29	12	CPIJ003498-PA	1.7	28.5	68	1620	25	4	CG8863-PA	0.57	30.4
AF-154	F	265	s/sg1	s	SG1 protein - truncated at 5 prime	AF-154	1e-148	512	265	265	100	100	X	4e-83	307	265	56	1	3	FOR		X	11075001	11077783	AGAP000612-PA	1e-88	321	265	401	56	66	axonemal dynein intermediate chain	1.5	AAEL010197-PA	30.8	84	591	28	14	CPIJ017812-PA	0.082	33.9	116	347	24	33	SMC2-PA	0.46	31.6
AF-64	M	56	st	st	hypothetical protein	AF-64	2e-29	116	56	56	100	100													AGAP005546-PA	1.6	26.6	31	1797	32	2	ornithine decarboxylase	25	AAEL000044-PB	24.6	42	437	28	10	CPIJ008510-PA	1	27.7	31	1391	35	2	r-PA	0.59	28.9
AF-290	Q	69	st	st	Calmodulin - truncated at 5 prime	AF-290	2e-23	95.9	69	69	100	100	2L	5e-20	90.9	58	100	1	2	REV		2L	27775001	27799479	AGAP006179-PA	6e-34	137	69	187	100	37	troponin C	4e-26	AAEL000744-PA	113	66	150	83	44	CPIJ016821-PA	6e-24	104	69	161	94	43	TpnC41C-PA	5E-022	99
AF-415	I	51	st	st	Suppressor of G2 (Two) 1A - truncated at 5 prime	AF-415	3e-27	108	51	51	100	100	2L	2e-17	86.7	50	90	1	1	FOR		2L	27425001	27439192	AGAP006161-PA	4e-23	101	50	181	90	28	chaperone binding protein	4e-21	AAEL015061-PA	97.1	50	186	84	27	CPIJ019713-PA	4e-20	92	51	186	84	27	CG9617-PA	4E-013	69.3
AF-791	M	80	st	st	Ejaculatory bulb protein III - truncated at 3 prime	AF-791	8e-44	163	80	80	100	100	3R	6e-25	112	57	96	1	1	FOR		3R	4925001	4931681	AGAP008059-PA	1e-41	162	80	123	97	65	protein serine/threonine kinase, putative	6e-34	AAEL001963-PA	139	80	125	78	64	CPIJ002605-PA	1e-26	114	80	128	71	63	Phk-3-PA	1E-022	100
AF-720	M	81	st	st	Uncharacterized conserved protein	AF-720	6e-46	170	81	81	100	100	2R	4e-23	105	49	100	1	2	REV		2R	47525001	47548501	AGAP003988-PA	5e-42	164	81	81	96	100	conserved hypothetical protein	1e-32	AAEL009759-PA	135	77	83	77	93	CPIJ005390-PA	2e-27	115	81	81	74	100	CG30109-PA	6E-023	101
AF-57	M	85	st	st	putative rhodopsin receptor - truncated at 3 prime	AF-56	2e-41	156	86	182	95	47	2R	5e-41	165	85	92	1	4	REV		2R	650001	666992	AGAP001178-PA	3e-44	171	85	370	92	23	rhodopsin	3e-38	AAEL006498-PA	153	85	373	83	23	CPIJ012052-PA	2e-36	146	85	368	80	23	ninaE-PA	2E-019	90.5
AF-210	S	90	st	st	putative rhodopsin receptor - truncated at 5 prime	AF-210	4e-50	184	90	90	100	100	2R	1e-42	170	90	95	1	1	REV		2R	725001	736131	AGAP001178-PA	2e-44	172	90	370	95	24	rhodopsin	4e-41	AAEL006498-PA	163	94	373	86	25	CPIJ011571-PA	1e-37	150	91	371	83	25	ninaE-PA	3E-024	106
AF-986	M	126	st	st	Calmodulin - truncated at 3 prime	AF-986	2e-49	183	126	126	100	100	2L	2e-30	130	94	90	25	2	REV		2L	27775025	27790317	AGAP006178-PA	9e-55	207	126	171	92	74	troponin C	5e-48	AAEL006575-PB	186	109	154	84	71	CPIJ012251-PA	2e-28	120	88	146	85	60	TpnC41C-PA	3E-025	110
AF-464	S	103	st	st	Arrestin - truncated at 5 prime	AF-464	9e-58	210	103	103	100	100	3R	1e-38	120	100	66	1	2	FOR		3R	49300001	49304312	AGAP010134-PA	1e-53	202	103	383	92	27	phosrestin ii (arrestin a) (arrestin 1)	9e-52	AAEL013535-PA	198	103	383	90	27	CPIJ003101-PA	6e-48	184	104	384	86	27	Arr1-PA	3E-026	113
AF-262	M	100	st	st	Arrestin - truncated at 3 prime	AF-262	6e-57	207	100	100	100	100	2L	1e-24	110	56	94	1	2	REV		2L	28750001	28772980	AGAP006263-PA	6e-54	203	100	398	96	25	phosrestin i (arrestin b) (arrestin 2)	3e-49	AAEL003116-PA	190	100	398	86	25	CPIJ014777-PA	1e-47	183	100	398	86	25	Arr2-PA	2E-043	169
AF-226	M	126	st	st	Ejaculatory bulb protein III	AF-226	1e-55	204	126	126	100	100	3R	7e-49	191	125	94	1	3	FOR		3R	4875001	4880891	AGAP008054-PA	7e-58	217	125	126	94	99	protein serine/threonine kinase, putative	1e-49	AAEL001969-PA	192	107	126	84	85	CPIJ002629-PA	2e-48	186	124	125	75	99	PebIII-PA	9E-039	154
AF-131	M	127	st	st	Ejaculatory bulb protein	AF-131	4e-72	258	127	127	100	100	3R	4e-51	199	127	94	1	2	FOR		3R	4850001	4866911	AGAP008052-PA	1e-60	226	127	127	94	100	protein serine/threonine kinase, putative	4e-49	AAEL002022-PA	189	127	127	76	100	CPIJ002627-PA	1e-48	187	128	128	75	100	PebIII-PA	1E-037	151
AF-993	R	143	st	st	Rab6 GTPase activator GAPCenA - fragment	AF-993	5e-85	301	143	143	100	100	2R	4e-68	255	143	88	1	1	REV		2R	36300001	36301101	AGAP003341-PA	2e-73	269	143	385	88	37	conserved hypothetical protein	2e-63	AAEL009704-PA	238	143	517	75	28	CPIJ017630-PA	1e-59	224	143	500	73	29	RN-tre-PB	8E-042	165
AF-606	S	154	st	st	hypothetical conserved protein - fragment	AF-606	1e-81	290	154	154	100	100	2R	2e-59	227	154	78	1	2	REV		2R	5725001	5736143	AGAP001513-PA	1e-63	237	154	661	78	23	actin binding protein, putative	1e-56	AAEL008102-PA	215	154	637	70	24	CPIJ011586-PA	6e-56	212	154	633	67	24	CG17754-PD	2E-048	187
AF-501	D	147	st	st	Protein tyrosine phosphatase, contains fn3 domain - truncated at 5 prime	AF-501	7e-84	298	147	147	100	100	2R	4e-65	179	87	98	11	2	REV		2R	53125011	53141051	AGAP004246-PA	2e-89	322	147	1526	100	10	receptor protein-tyrosine phosphatase 10d	3e-88	AAEL012083-PA	320	147	1523	97	10	CPIJ006052-PA	1e-80	294	138	1689	95	8	Ptp10D-PD	4E-072	266
AF-322	M	143	st	st	G-protein beta subunit-like protein (contains WD40 repeats) - truncated at 3 prime	AF-322	3e-86	305	143	143	100	100	X	3e-71	266	170	73	1	1	FOR		X	19925001	19936179	AGAP001036-PA	4e-74	271	143	318	87	45	vegetatible incompatibility protein HET-E-1, putative	2e-63	AAEL005637-PA	238	143	326	73	44	CPIJ012746-PA	1e-62	234	141	315	73	45	CG3004-PA	1E-050	194
AF-846	V	172	st	st	hypothetical conserved protein - fragment	AF-846	1e-98	347	172	172	100	100	2L	4e-62	236	171	71	2	1	FOR		2L	18775002	18785565	AGAP005693-PA	2e-69	256	172	437	72	39	mitotic protein phosphatase 1 regulator, putative	3e-19	AAEL010125-PA	92	119	389	40	31	CPIJ012894-PA	2e-16	81.3	139	411	35	34	CG4950-PA	1E-015	79
AF-862	M	149	st	st	Calmodulin	AF-862	9e-87	307	149	149	100	100	2R	1e-71	264	171	77	2	2	FOR		2R	58625002	58639486	AGAP004629-PA	4e-85	308	149	149	96	100	calmodulin	4e-80	AAEL011979-PA	293	149	149	93	100	CPIJ009730-PA	2e-76	280	149	149	88	100	CG17272-PA	7E-072	265
AF-241	M	154	st	st	Ras-related GTPase - truncated at 3 prime	AF-241	2e-91	323	154	154	100	100	2R	4e-80	194	123	77	1	2	REV		2R	6825001	6828080	AGAP001617-PA	6e-86	311	154	194	99	79	ras-related protein Rab-7	1e-85	AAEL003503-PA	311	154	208	95	74	CPIJ009089-PA	2e-84	306	154	208	96	74	Rab7-PA	8E-082	298
AF-197	M	163	st	st	Ras-related small GTPase, Rho type - truncated at 3 prime	AF-197	3e-92	325	163	163	100	100	2R	9e-80	188	135	76	1	2	REV		2R	21425001	21425381	AGAP002440-PA	1e-92	333	163	191	99	85	rac gtpase	2e-91	AAEL008543-PA	331	163	191	98	85	CPIJ013262-PA	2e-62	234	160	195	67	82	Cdc42-PB	3E-092	333
AF-902	K	201	st	st	Ras suppressor protein (contains leucine-rich repeats) - fragment	AF-902	1e-111	390	201	201	100	100	3R	2e-44	178	201	61	1	2	REV		3R	17850001	17862651	AGAP008785-PA	1e-100	360	201	274	97	73	ras suppressor protein 1, rsu1	1e-103	AAEL002678-PA	370	201	272	92	74	CPIJ016693-PA	1e-89	325	201	272	88	74	Rsu-1-PA	6E-081	296
AF-56	M	182	st	st	G protein-coupled receptor - truncated at 3 prime	AF-56	5e-96	338	182	182	100	100	2R	1e-94	344	182	96	1	4	REV	1	2R	650001	666632	AGAP001163-PA	1e-102	364	182	370	96	49	rhodopsin	3e-95	AAEL006498-PA	344	182	373	90	49	CPIJ011571-PA	9e-86	311	182	371	85	49	Rh6-PB	1E-054	208
AF-306	Y	183	st	st	Sarcoplasmic calcium-binding protein 1 - fragment	AF-306	1e-108	380	183	183	100	100	3R	5e-29	127	132	56	99	1	FOR		3R	3375008	3375099	AGAP007963-PA	5e-97	348	183	191	93	96	calcium-binding protein, putative	2e-88	AAEL008844-PA	322	183	191	81	96	CPIJ001560-PA	1e-89	324	183	191	84	96	Scp2-PA	2E-005	45.1
AF-1039	F	219	st	st	Protein phosphatase 1, regulatory subunit, - fragment	AF-1039	1e-128	444	219	219	100	100	2L	4e-59	227	219	57	1	4	REV		2L	41250001	41258300	AGAP007033-PA	7e-64	238	219	730	57	30	hypothetical protein	9e-08	AAEL012086-PA	54.3	228	498	25	46	CPIJ012900-PA	5e-07	50.8	222	506	20	44	CG32055-PA	3E-004	42
AF-264	N	208	st	st	Neural cell adhesion molecule L1 - fragment	AF-264	1e-124	431	208	208	100	100	X	1e-103	216	114	94	1	3	REV		X	75001	84931	AGAP000007-PA	1e-117	417	208	1228	95	17	cell adhesion molecule	1e-104	AAEL006958-PA	373	208	1303	82	16	CPIJ017939-PA	1e-96	347	208	977	77	21	Cont-PA	5E-085	310
AF-857	M	94	st/imm	st	Serpin - truncated at 3 prime	AF-857	9e-53	193	94	94	100	100	2R	9e-29	124	67	85	28	1	REV		2R	33125028	33150064	AGAP003139-PA	4e-30	124	67	416	85	16	serine protease inhibitor, serpin	2e-20	AAEL008364-PA	94.4	77	423	59	18	CPIJ011775-PA	3e-21	95.9	65	428	67	15	Spn5-PB	1E-010	60.8
AF-696	F	147	te	te	hypothetical protein - possible transposase - truncated at 5 prime	AF-696	2e-85	302	147	147	100	100	3R	3.2	30.4	39	41	90	1	REV		3R	10150090	10165420	AGAP008739-PA	0.81	28.5	34	391	44	9	cytochrome P450	2.4	AAEL015362-PA	28.5	96	363	22	26	CPIJ012992-PA	3.1	26.9	91	655	28	14	CG12499-PA	12	25.4
AF-573	M	213	te	te	SIMILAR TO BEL12_AG TRANSPOSON POLYPROTEIN - truncated at 3 prime	AF-573	1e-124	433	213	213	100	100	UNKN	7e-62	236	204	53	12	2	REV		UNKN	825012	839768	AGAP008682-PA	0.26	31.2	54	507	29	11	conserved hypothetical protein	2.4	AAEL002826-PA	29.6	45	254	28	18	CPIJ014582-PA	4e-12	67.4	227	2044	26	11	Nipped-A-PA	4E-004	41.2
AF-470	M	304	te	te	TRANSPOSASE DOMAIN-CONTAINING PROTEIN	AF-470	1e-178	611	304	304	100	100	UNKN	1e-103	367	271	65	6	2	FOR		UNKN	4800006	4803397	AGAP012486-PA	1e-05	46.2	46	57	45	81	TPA: transposase domain-containing protein	2E-046	gi|118026879	183	289	568	35	51	CPIJ013597-PA	7e-17	84	241	625	29	39	CG10178-PA	0.37	32.3
AF-221	I	62	tf	tm	Purine-rich binding protein-alpha - truncated at 5 prime	AF-221	1e-20	86.7	62	62	100	100	3L	7e-23	105	62	100	1	1	REV		3L	6400001	6420510	AGAP010564-PA	1e-26	112	62	294	100	21	pur-alpha	1e-25	AAEL009370-PA	111	62	269	98	23	CPIJ004247-PA	3e-23	102	62	273	96	23	Pur-alpha-PC	3E-018	85.9
AF-588	D	128	tf	tm	Histone acetyltransferase SAGA, TRRAP/TRA1 component, PI-3 kinase superfamily - truncated at 5 prime	AF-588	8e-72	257	128	128	100	100	2L	4e-42	169	128	75	1	1	REV		2L	16650001	16670857	AGAP005533-PA	3e-38	152	128	3805	60	3	transformation/transcription domain-associated protein	3e-23	AAEL012951-PA	104	128	3576	42	4	CPIJ013348-PA	3e-25	109	128	3927	44	3	Nipped-A-PA	4E-013	69.7
AF-839	M	69	tm	tm	hypothetical conserved protein	AF-839	3e-34	132	69	69	100	100	2R	4e-07	52.8	44	93	26	1	FOR		2R	44550026	44556331	AGAP003851-PA	8e-25	107	69	77	97	90	conserved hypothetical protein	1e-23	AAEL002121-PA	105	69	71	95	97	CPIJ010440-PA	6e-11	61.6	69	72	91	96	CG13779-PA	5E-010	58.9
AF-76	M	88	tm	tm	High mobility group protein	AF-76	2e-30	119	88	88	100	100	3L	4e-16	82.8	50	100	1	3	REV		3L	40725001	40733205	AGAP012334-PA	6e-45	174	86	111	100	77	high mobility group non-histone protein, putative	2e-33	AAEL011414-PB	137	73	112	91	65	CPIJ002952-PA	7e-24	104	78	113	92	69	HmgD-PB	2E-028	120
AF-951	P	172	tm	tm	hypothetical conserved protein - fragment	AF-951	6e-93	328	172	172	100	100	3L	2e-34	144	176	85	1	1	FOR		3L	11925001	11932728	AGAP010845-PA	1e-65	244	176	631	85	28	hypothetical protein	9e-27	AAEL011030-PA	116	99	745	61	13	CPIJ012078-PA	2e-37	150	174	693	55	25	pcm-PA	46	23.9
AF-726	M	85	tm	tm	hypothetical conserved protein	AF-726	7e-49	180	85	85	100	100	3L	2e-41	166	85	97	1	1	REV		3L	34825001	34829982	AGAP011907-PA	4e-42	164	85	85	97	100	conserved hypothetical protein	1e-44	AAEL006688-PA	175	85	85	96	100	CPIJ018072-PA	8e-40	157	85	85	92	100	CG11985-PA	2E-043	169
AF-207	M	174	tm	tm	Pabp2, GA15278: Polyadenylate-binding protein 2 - truncated at 3 prime	AF-207	1e-90	320	174	174	100	100	2L	9e-77	285	149	98	1	2	REV	1	2L	10225001	10242245	AGAP005117-PA	1e-100	358	174	221	100	79	glycine rich RNA binding protein, putative	7e-93	AAEL015143-PA	336	174	220	91	79	CPIJ004581-PA	6e-88	318	174	218	92	80	Pabp2-PA	8E-061	229
AF-852	A	173	tm	tm	Gasp - fragment	AF-852	1e-102	360	173	173	100	100	2R	3e-65	134	70	98	1	3	FOR		2R	35625001	35625426	AGAP003308-PA	1e-87	317	158	217	97	73	conserved hypothetical protein	3e-95	AAEL013766-PA	344	173	264	93	66	CPIJ007603-PA	6e-92	332	173	263	93	66	Gasp-PA	5E-092	332
AF-260	N	138	tm/ps	tm	hypothetical conserved protein - truncated at 5 prime	AF-260	4e-81	288	138	138	100	100	3L	4e-27	87	122	45	1	3	REV		3L	30325001	30328433	AGAP011627-PA	5e-44	171	174	261	54	67	hypothetical protein	4e-20	AAEL006931-PC	94	154	604	39	25	CPIJ013982-PA	3e-19	90.1	101	586	46	17	CG8963-PA	2E-012	67.8
AF-678	N	106	tr	tr	hexamerin A; arylphorin-like protein - fragment	AF-678	1e-57	209	106	106	100	100	2L	1e-30	130	101	60	1	1	REV		2L	20375001	20388038	AGAP005768-PA	2e-34	139	102	690	59	15	hexamerin 1 gamma	2E-032	gi|1835718	134	102	662	59	15	CPIJ009506-PA	4e-29	122	103	700	55	15	Lsp1alpha-PA	1E-011	64.3
AF-231	M	123	tr	tr	hypothetical conserved protein - truncated at 3 prime	AF-231	4e-69	248	123	123	100	100	2R	2e-23	107	64	87	26	4	REV		2R	13125026	13125571	AGAP001983-PA	4e-44	171	96	224	95	43	conserved hypothetical protein	5e-39	AAEL013323-PA	156	126	256	69	49	CPIJ006962-PA	2e-45	176	121	249	68	49	CG2016-PB	1E-037	150
AF-123	D	131	tr	tr	ferritin light chain-like protein precursor - fragment	AF-123	4e-74	265	130	131	100	99	2R	4e-47	171	101	91	1	2	REV		2R	21800001	21823920	AGAP002464-PA	3e-49	189	101	229	91	44	secreted ferritin G subunit precursor, putative	4e-25	AAEL002158-PB	110	100	216	57	46	CPIJ008182-PA	2e-23	103	100	215	54	47	Fer2LCH-PA	4E-011	63.2
AF-908	S	141	tr	tr	hypothetical conserved protein - fragment	AF-908	4e-81	288	141	141	100	100	3L	1e-28	124	74	87	11	2	REV		3L	25025011	25043931	AGAP011478-PA	1e-66	247	168	278	75	60	apolipoprotein D, putative	1e-52	AAEL013574-PA	202	168	243	61	69	CPIJ006492-PA	3e-52	199	168	274	63	61	GLaz-PA	1E-004	42
AF-907	M	158	tr	tr	Putative Zn2+ transporter MSC2 (cation diffusion facilitator superfamily) - truncated at 3 prime	AF-907	1e-74	267	158	158	100	100	2R	2e-71	267	185	83	1	1	REV		2R	56700001	56710913	AGAP004461-PA	1e-76	280	158	379	97	42	cation efflux protein/ zinc transporter	2e-77	AAEL000077-PA	285	158	371	93	43	CPIJ013965-PA	8e-67	248	202	416	72	49	CG6672-PA	2E-069	257
AF-800	M	186	tr	tr	hexamerin A; arylphorin-like protein	AF-800	3e-92	326	186	186	100	100	2L	2e-83	307	186	90	1	3	REV		2L	20375001	20376416	AGAP005767-PA	1e-100	360	186	317	90	59	hexamerin 2 beta	7e-72	AAEL008045-PA	266	186	692	67	27	CPIJ018825-PA	3e-58	220	186	681	60	27	Lsp1beta-PA	2E-049	191
AF-1015	Y	189	tr	tr	hexamerin - fragment	AF-1015	1e-106	373	189	189	100	100	2R	4e-90	330	189	93	1	1	FOR		2R	3350001	3363787	AGAP001345-PA	1e-101	361	189	708	93	27	hexamerin 2 beta	1e-84	AAEL008817-PA	309	189	708	77	27	CPIJ007783-PA	8e-74	271	189	708	71	27	Lsp2-PA	4E-035	143
AF-55	M	207	tr	tr	hexamerin - truncated at 3 prime	AF-55	1e-120	420	207	207	100	100	3L	4e-86	317	254	78	1	4	REV		3L	8100001	8102772	AGAP010657-PA	3e-88	320	198	198	95	100	hexamerin 2 beta	2e-73	AAEL013981-PA	272	207	692	73	30	CPIJ018825-PA	5e-76	279	208	681	73	31	Lsp1gamma-PA	2E-036	148
AF-83	A	225	tr	tr	hexamerin - truncated at 5 prime	AF-83	1e-111	390	225	225	100	100	3L	1e-106	383	225	95	1	3	REV	1	3L	8100001	8101461	AGAP005768-PA	5e-72	266	220	690	63	32	hexamerin 2 beta	1e-108	AAEL013981-PA	388	220	692	82	32	CPIJ018825-PA	4e-88	320	220	681	74	32	Lsp1beta-PA	2E-059	224
AF-427	D	265	tr	tr	Ca2+ transporting ATPase - truncated at 5 prime	AF-427	1e-157	543	265	265	100	100	2L	1e-126	218	144	76	1	3	FOR		2L	27900001	27918659	AGAP006186-PB	1e-154	539	265	1001	95	26	calcium-transporting atpase sarcoplasmic/endoplasmic reticulum type (calcium	1e-148	AAEL006582-PB	521	265	999	91	27	CPIJ018021-PA	1e-151	528	265	995	91	27	Ca-P60A-PA	1E-132	466
AF-323	G	38	uc	uc	hypothetical conserved protein similar to humam TGF - fragment	AF-323	8e-18	77.4	38	38	100	100													AGAP002263-PA	12	23.5	22	444	40	5	lamin b receptor	76	AAEL007803-PA	23.1	18	664	50	3	CPIJ008890-PA	13	23.9	17	121	47	14	Fur1-PA	44	22.7
AF-1076	L	31	uc	uc	hypothetical protein - fragment	AF-1076	9e-15	67.4	31	31	100	100	2R	1e-05	48.1	31	83	1	1	FOR		2R	9075001	9093726	AGAP001734-PA	1e-12	67	31	707	90	4	nicastrin, putative	1e-09	AAEL004633-PA	58.5	28	707	82	4	CPIJ001617-PA	1e-10	60.5	29	708	82	4	nct-PA	5E-006	45.4
AF-647	M	32	uc	uc	hypothetical conserved protein - truncated at 3 prime	AF-647	6e-15	67.8	32	32	100	100	2R	2e-08	57	32	100	1	1	FOR		2R	53350001	53356907	AGAP004256-PA	7e-13	67.4	32	1151	100	3	conserved hypothetical protein	4e-11	AAEL007011-PA	63.5	32	1079	87	3	CPIJ009660-PA	0.041	32.3	32	4186	50	1	MICAL-like-PA	7E-006	45.1
AF-99	M	129	uc	uc	hypothetical conserved secreted protein	AF-99	3e-63	229	129	129	100	100	2L	0.006	38.9	85	44	43	4	FOR		2L	17825043	17840827	AGAP001510-PA	3e-11	62.8	54	125	94	43	glycine-rich putative salivary secreted peptide	3E-006	gi|94469016	47.8	119	116	42	103	CPIJ011584-PA	6e-11	62	130	159	81	82	CG3588-PB	17	24.6
AF-411	K	53	uc	uc	hypothetical conserved protein - truncated at 5 prime	AF-411	1e-25	103	53	53	100	100	2L	3e-10	63.2	59	69	1	1	REV		2L	10225001	10234698	AGAP005115-PA	6e-15	74.3	59	972	69	6	conserved hypothetical protein	1e-10	AAEL010024-PA	62.4	54	510	64	11	CPIJ004587-PA	0.23	29.6	21	890	61	2	CG5360-PA	0.012	34.3
AF-933	D	69	uc	uc	hypothetical conserved protein - fragment	AF-933	8e-34	130	69	69	100	100	2L	3e-11	66.2	71	67	1	1	REV		2L	23175001	23185359	AGAP005890-PB	4e-18	85.1	71	135	74	53	rapamycin-insensitive companion of Tor, putative	18	AAEL009775-PA	25	22	1748	50	1	CPIJ008473-PA	0.001	37.4	52	437	40	12	byn-PA	38	22.7
AF-867	M	63	uc	uc	hypothetical conserved protein	AF-867	2e-31	122	63	63	100	100	2L	8e-16	81.6	42	100	7	1	FOR		2L	3825007	3826535	AGAP004814-PA	2e-18	85.9	48	63	95	76	conserved hypothetical protein	1e-13	AAEL014234-PA	72	47	64	76	73	CPIJ011255-PA	3e-12	65.9	49	65	73	75	CG15212-PA	0.024	33.5
AF-243	K	74	uc	uc	hypothetical protein - truncated at 5 prime	AF-243	1e-37	143	74	74	100	100	2R	9e-18	88.2	72	97	3	1	FOR		2R	17650003	17653324	AGAP002213-PA	2e-33	135	74	125	95	59	conserved hypothetical protein	32	AAEL000961-PA	24.3	53	2335	28	2	CPIJ004373-PA	2.8	26.2	33	518	39	6	CG31176-PA	3E-019	89.7
AF-359	I	58	uc	uc	hypothetical protein - fragment	AF-359	1e-29	117	58	58	100	100													AGAP009024-PA	10	23.9	17	602	41	3	lipase	27	AAEL006027-PA	24.3	23	631	34	4	CPIJ008685-PA	8	24.6	44	296	38	15	Paps-PE	1.4	27.3
AF-292	M	142	uc	uc	hypothetical conserved protein	AF-292	1e-72	260	142	142	100	100	2L	9e-19	92	143	96	1	1	REV	1	2L	22300001	22322217	AGAP005838-PA	2e-45	176	143	143	96	100	hypothetical protein	1e-28	AAEL005179-PA	122	87	139	71	63	CPIJ002072-PA	3e-13	70.1	142	141	75	101	ago-PC	0.26	30.8
AF-686	M	65	uc	uc	hypothetical protein - truncated at 3 prime	AF-686	3e-35	135	65	65	100	100	2L	1e-07	54.7	69	60	1	1	REV		2L	43575001	43577350	AGAP007146-PB	2e-11	62.4	69	169	60	41	conserved hypothetical protein	6.5	AAEL011851-PA	26.6	41	298	34	14	CPIJ004139-PA	1.5	26.9	34	609	35	6	CG5059-PA	4.3	25.8
AF-1052	I	91	uc	uc	hypothetical conserved protein - truncated at 5 prime	AF-1052	3e-45	168	91	91	100	100	2L	6e-13	72	90	52	1	1	FOR		2L	19625001	19625865	AGAP005722-PA	4e-18	85.1	85	396	52	21	hypothetical protein	1.6	AAEL007109-PA	28.5	53	618	28	9	CPIJ003382-PA	3.4	25.8	29	485	34	6	CG14681-PA	13	24.3
AF-136	M	70	uc	uc	hypothetical conserved protein	AF-136	9e-37	140	70	70	100	100	UNKN	9e-23	104	95	70	1	1	FOR		UNKN	26350001	26353092	AGAP012926-PA	2e-23	102	70	70	95	100	conserved hypothetical protein	3e-19	AAEL010724-PA	90.9	70	70	87	100	CPIJ005370-PA	8e-25	107	70	293	77	24	CG11686-PA	3E-009	56.2
AF-966	M	66	uc	uc	hypothetical protein - truncated at 3 prime	AF-966	1e-34	133	66	66	100	100	UNKN	8e-08	55.1	48	58	19	1	FOR		UNKN	4125019	4141165	AGAP012461-PA	2e-18	85.9	65	584	63	11	conserved hypothetical protein	13	AAEL002122-PA	25.4	46	1713	32	3	CPIJ012748-PA	2.2	26.6	35	239	40	15	poe-PA	4.9	25.8
AF-707	V	59	uc	uc	hypothetical conserved protein - truncated at 5 prime	AF-707	2e-31	122	59	59	100	100	3L	1e-27	120	59	91	1	1	REV		3L	10450001	10466590	AGAP010795-PA	1e-28	120	59	240	91	25	conserved hypothetical protein	7e-17	AAEL000168-PA	82.8	66	231	56	29	CPIJ000706-PA	2e-16	80.1	69	243	56	28	CG15204-PA	2E-011	63.5
AF-869	M	72	uc	uc	hypothetical conserved protein	AF-869	5e-38	144	72	72	100	100													AGAP009429-PA	4e-06	45.1	60	75	48	80	conserved hypothetical protein	7.2	AAEL012911-PA	26.2	26	378	42	7	CPIJ018007-PA	3.9	25.8	38	511	36	7	CG3173-PA	2.1	26.9
AF-276	T	86	uc	uc	hypothetical protein - truncated at 5 prime	AF-276	2e-46	172	86	86	100	100	2L	7e-11	65.5	103	56	11	1	FOR		2L	31575011	31576912	AGAP006410-PB	3e-31	128	88	276	81	32	conserved hypothetical protein	3e-24	AAEL003067-PA	107	85	281	67	30	CPIJ000016-PA	1e-16	80.5	73	358	71	20	CG9815-PA	0.27	30
AF-300	M	65	uc	uc	hypothetical protein	AF-300	2e-34	132	65	65	100	100	2L	2e-15	80.5	59	77	7	1	REV		2L	3825007	3831588	AGAP004815-PA	1e-23	103	65	64	80	102	conserved hypothetical protein	0.004	AAEL012837-PA	37	50	64	48	78	CPIJ019239-PA	9e-06	44.3	33	72	57	46	CG15212-PA	5.4	25.8
AF-701	M	59	uc	uc	hypothetical conserved protein	AF-701	1e-32	126	59	59	100	100	2R	1e-26	117	59	93	1	2	FOR		2R	24600001	24621991	AGAP002631-PA	5e-28	117	59	60	93	98	conserved hypothetical protein	4e-17	AAEL013961-PA	83.6	61	61	65	100	CPIJ009074-PA	4e-11	62	39	61	69	64	CG6503-PA	1E-012	67.8
AF-656	N	90	uc	uc	hypothetical conserved protein - fragment	AF-656	1e-49	183	90	90	100	100	2L	7e-29	125	77	94	1	1	REV		2L	30550001	30567356	AGAP006373-PA	1e-44	173	90	959	92	9	conserved hypothetical protein	3e-17	AAEL005277-PA	84.3	67	628	71	11	CPIJ017519-PA	1e-17	84	68	587	70	12	CG8108-PB	2E-004	40.4
AF-172	T	67	uc	uc	Tetraspanin - truncated at 5 prime	AF-172	2e-36	139	67	67	100	100	2L	2e-21	100	80	67	1	1	REV		2L	4500001	4512546	AGAP004861-PA	3e-26	112	59	269	91	22	tetraspanin, putative	5e-26	AAEL010967-PA	113	59	269	88	22	CPIJ002326-PA	6e-25	108	59	269	86	22	Tsp66E-PC	6E-013	68.6
AF-1008	M	146	uc	uc	hypothetical conserved protein - truncated at 3 prime	AF-1008	2e-77	276	146	146	100	100	3R	2e-15	80.9	58	91	28	1	REV		3R	4175028	4181527	AGAP008014-PA	9e-30	124	105	235	72	45	conserved hypothetical protein	3e-19	AAEL000304-PC	91.3	102	215	50	47	CPIJ003868-PA	6e-12	65.9	137	243	45	56	CG32394-PA	0.83	29.3
AF-102	M	76	uc	uc	hypothetical conserved protein	AF-102	4e-42	158	76	76	100	100	X	7e-27	91.7	53	96	3	2	REV		X	11825003	11840465	AGAP000669-PA	4e-40	158	76	81	98	94	conserved hypothetical protein	4e-36	AAEL014039-PB	146	76	76	92	100	CPIJ009672-PA	4e-28	118	76	76	85	100	CG30415-PA	1E-027	117
AF-562	T	74	uc	uc	hypothetical conserved protein - truncated at 5 prime	AF-562	6e-40	150	74	74	100	100	3L	4e-20	95.9	69	73	6	2	REV		3L	8350006	8350129	AGAP010682-PA	1e-21	97.1	69	149	73	46	hypothetical protein	38	AAEL004658-PA	23.9	30	1215	40	2	CPIJ003733-PA	2.3	26.6	54	313	35	17	CG2811-PA	4E-012	65.9
AF-96	M	172	uc	uc	hypothetical Anopheles specific protein	AF-96	6e-90	318	172	172	100	100	2R	2e-18	91.3	169	59	1	1	FOR		2R	1600001	1611197	AGAP007388-PA	6	26.2	61	5799	31	1	ubiquitin-conjugating enzyme E2 q	0.055	AAEL004121-PA	34.7	68	400	33	17	CPIJ001064-PA	0.17	31.6	81	1431	28	6	trx-PD	19	25
AF-432	I	95	uc	uc	hypothetical protein - truncated at 5 prime	AF-432	9e-35	134	95	95	100	100	3L	1e-13	74.3	95	56	1	1	FOR		3L	2225001	2249216	AGAP010365-PA	2e-19	89.4	95	160	55	59	hypothetical protein	0.5	AAEL012639-PA	30	26	180	50	14	CPIJ007595-PA	0.18	30	26	544	46	5	Jheh2-PA	0.23	30
AF-250	M	114	uc	uc	CREBL2: Cre binding protein-like 2	AF-250	8e-36	137	114	114	100	100	3R	4e-26	99	71	92	17	2	FOR		3R	17125017	17149455	AGAP008762-PA	2e-55	209	114	114	92	100	conserved hypothetical protein	1e-41	AAEL007444-PB	165	114	113	85	101	CPIJ011725-PA	2e-23	103	114	113	83	101	CG18619-PB	3E-034	139
AF-834	V	84	uc	uc	hypothetical conserved protein - truncated at 5 prime	AF-834	2e-46	172	84	84	100	100	3R	2e-26	117	84	77	1	1	FOR		3R	200001	217928	AGAP007747-PA	1e-32	132	84	224	77	38	conserved hypothetical protein	1e-15	AAEL013774-PA	79	82	228	43	36	CPIJ000492-PA	2e-07	49.7	83	218	36	38	CG3491-PA	1.8	27.3
AF-315	M	82	uc	uc	hypothetical protein	AF-315	5e-44	164	82	82	100	100	UNKN	1e-11	67.8	122	40	8	1	REV		UNKN	17075008	17080507	AGAP012571-PA	3e-25	108	82	82	73	100	conserved hypothetical protein	5e-25	AAEL008802-PA	109	81	84	62	96	CPIJ007777-PA	3e-14	72.8	64	68	60	94	pont-PA	3.2	26.2
AF-616	A	97	uc	uc	hypothetical conserved protein - fragment	AF-616	4e-53	194	97	97	100	100	3L	9e-14	74.7	48	100	1	2	FOR		3L	20525001	20532388	AGAP011281-PA	3e-48	184	97	315	93	31	conserved hypothetical protein	4e-40	AAEL003864-PA	160	96	306	82	31	CPIJ001292-PA	3e-31	129	96	306	81	31	CG18410-PA	3E-022	99.4
AF-383	K	111	uc	uc	hypothetical protein - truncated at 5 prime	AF-383	4e-61	221	111	111	100	100													AGAP004879-PA	1	27.3	33	378	42	9	chordin	11	AAEL005627-PA	25.8	18	965	44	2	CPIJ011958-PA	7	25	31	1266	32	2	sog-PA	1.2	27.7
AF-487	C	99	uc	uc	hypothetical protein - fragment	AF-487	3e-42	159	99	99	100	100	UNKN	3.2	29.6	42	30	33	1	REV		UNKN	37350033	37361259	AGAP003213-PA	1.4	26.6	37	718	35	5	fibulin 1 and	14	AAEL000549-PA	25.4	29	886	31	3	CPIJ009554-PA	2.5	26.2	68	320	30	21	sls-PC	2.4	26.9
AF-333	F	87	uc	uc	Golgi apparatus protein - truncated at 5 prime	AF-333	1e-48	179	87	87	100	100	2R	9e-39	157	88	86	1	1	REV		2R	38600001	38600111	AGAP003488-PA	4e-41	161	88	430	86	20	sil1	4e-20	AAEL010476-PA	93.6	93	430	52	22	CPIJ012670-PA	9e-15	74.3	87	438	43	20	CG10420-PA	2E-004	40.4
AF-1040	M	91	uc	uc	hypothetical conserved protein	AF-1040	4e-50	184	91	91	100	100	X	6e-27	118	100	66	1	1	REV		X	17575001	17592802	AGAP000931-PA	3e-31	128	100	96	66	104	conserved hypothetical protein	6e-22	AAEL015238-PA	99.8	96	97	50	99	CPIJ006421-PA	0.98	27.7	76	757	26	10	CG18508-PA	3E-025	109
AF-120	M	89	uc	uc	conserved protein	AF-120	1e-49	183	89	89	100	100	3L	2e-27	120	120	56	1	1	REV		3L	41825001	41835089	AGAP012418-PA	8e-45	173	89	89	92	100	conserved hypothetical protein	2e-37	AAEL009201-PA	150	89	89	76	100	CPIJ017479-PA	6e-39	154	89	89	86	100	CG7630-PA	1E-016	80.9
AF-236	M	90	uc	uc	Uncharacterized protein, induced by hypoxia	AF-236	2e-46	172	90	90	100	100	3L	8e-44	174	90	96	1	1	FOR		3L	8925001	8936431	AGAP010716-PA	8e-43	167	90	90	96	100	conserved hypothetical protein	4e-36	AAEL008723-PB	146	90	97	77	93	CPIJ017546-PA	1e-33	137	85	89	82	96	CG17734-PA	1E-027	117
AF-888	I	99	uc	uc	Uncharacterized conserved protein - fragment	AF-888	7e-54	197	99	99	100	100	2R	1e-38	93.2	52	86	1	2	FOR		2R	54200001	54203915	AGAP004300-PA	3e-48	185	99	422	89	23	conserved hypothetical protein	4e-37	AAEL010474-PA	149	100	454	73	22	CPIJ009254-PA	0.005	35.4	63	1187	30	5	CG4975-PA	8E-019	88.2
AF-771	K	93	uc	uc	hypothetical conserved protein - truncated at 5 prime	AF-771	4e-52	191	93	93	100	100	3R	1e-33	140	92	78	1	1	FOR		3R	27500001	27505617	AGAP009146-PA	2e-38	152	92	300	78	31	conserved hypothetical protein	1e-18	AAEL001892-PC	88.6	93	288	45	32	CPIJ003534-PA	0.0002	39.7	82	277	36	30	CG1746-PC	0.35	29.6
AF-884	F	95	uc	uc	hypothetical conserved protein - truncated at 5 prime	AF-884	5e-52	191	95	95	100	100	2L	9e-34	141	75	94	21	1	REV		2L	43325021	43341927	AGAP007135-PA	2e-52	199	95	1351	96	7	tripartite motif protein trim2,3	7e-52	AAEL003104-PA	199	95	1293	95	7	CPIJ003686-PA	3e-34	139	71	83	97	86	CG15105-PB	1E-045	177
AF-998	E	94	uc	uc	hypothetical conserved protein - fragment	AF-998	2e-52	192	94	94	100	100	2R	5e-44	175	94	87	1	1	REV		2R	11100001	11117257	AGAP001826-PA	5e-45	174	94	3331	87	3	conserved hypothetical protein	5e-23	AAEL009955-PA	103	92	3321	52	3	CPIJ007204-PA	1e-21	97.1	91	3324	51	3	RfaBp-PA	6E-006	45.4
AF-223	M	98	uc	uc	hypothetical conserved protein	AF-223	5e-55	201	98	98	100	100	3L	4e-38	155	93	88	1	1	FOR		3L	20575001	20578733	AGAP011291-PA	2e-40	158	93	98	88	95	conserved hypothetical protein	3e-27	AAEL003858-PA	117	93	91	69	102	CPIJ001280-PA	1e-23	103	93	91	65	102	CG17680-PA	3E-018	86.3
AF-311	M	118	uc	uc	hypothetical protein - truncated at 3 prime	AF-311	3e-67	242	118	118	100	100	2L	4e-22	80.5	77	63	2	2	FOR		2L	17825002	17843516	AGAP005611-PA	4e-30	125	120	133	59	90	hypothetical protein	0.053	AAEL001261-PA	33.5	48	143	39	34	CPIJ002307-PA	6e-05	42	102	152	33	67	CG17032-PA	0.16	30.8
AF-445	Y	172	uc	uc	hypothetical protein - fragment	AF-445	7e-54	198	172	172	100	100	3L	3e-41	167	180	82	1	1	REV		3L	36875001	36876345	AGAP008703-PA	0.11	32	61	198	32	31	hypothetical protein	2e-14	AAEL002824-PA	75.5	175	1246	36	14	CPIJ006206-PA	2e-12	68.2	162	887	40	18	MED1-PA	5.5	26.9
AF-439	M	198	uc	uc	hypothetical conserved protein	AF-439	1e-110	385	198	198	100	100	2R	3e-31	134	130	84	69	1	FOR		2R	50050069	50063967	AGAP004110-PA	3e-68	253	198	197	85	101	conserved hypothetical protein	2e-59	AAEL008417-PA	225	198	209	71	95	CPIJ005084-PA	3e-37	150	199	211	76	94	CG6013-PA	5E-045	177
AF-989	N	140	uc	uc	hypothetical conserved protein - fragment	AF-989	7e-79	281	140	140	100	100	2L	7e-44	175	149	83	1	1	FOR		2L	44025001	44046889	AGAP007180-PA	1e-59	223	149	2328	83	6	hypothetical protein	8e-07	AAEL001921-PA	50.1	129	1953	37	7	CPIJ009910-PA	6e-22	99	88	1872	70	5	tst-PA	0.046	33.1
AF-258	W	108	uc	uc	C2H2-type Zn-finger protein - fragment	AF-258	3e-63	229	108	108	100	100	3R	3e-52	202	107	91	1	1	FOR		3R	25550001	25579316	AGAP009096-PA	4e-56	211	109	393	91	28	hypothetical protein	1e-26	AAEL010733-PA	115	114	451	52	25	CPIJ003521-PA	9e-26	110	104	413	56	25	CG10348-PA	3E-007	49.7
AF-886	M	109	uc	uc	Predicted membrane protein	AF-886	3e-56	205	109	109	100	100	2L	2e-51	131	69	95	1	2	REV		2L	40575001	40588460	AGAP007000-PA	6e-53	200	109	109	96	100	conserved hypothetical protein	3e-37	AAEL013992-PA	150	77	77	93	100	CPIJ017674-PA	5e-47	181	109	108	87	101	CG10674-PA	6E-039	155
AF-630	M	110	uc	uc	HIG1 domain family member	AF-630	2e-63	229	110	110	100	100	X	7e-45	178	99	89	12	1	REV		X	8675012	8681783	AGAP000491-PA	7e-51	193	99	110	89	90	HIG1 domain family member 2A, putative	8e-40	AAEL004404-PA	159	93	108	74	86	CPIJ008177-PA	1e-36	146	94	108	75	87	CG9921-PA	1E-030	127
AF-1005	M	105	uc	uc	Uncharacterized conserved protein containing CDGSH-type Zn-finger - truncated at 3 prime	AF-1005	3e-61	222	105	105	100	100	2L	1e-32	137	122	59	13	1	FOR		2L	4950013	4953706	AGAP004885-PA	3e-46	178	105	142	79	74	conserved hypothetical protein	8e-30	AAEL004161-PA	125	106	138	59	77	CPIJ004527-PA	2e-29	122	97	137	60	71	CG3420-PA	4E-020	92.4
AF-1031	H	124	uc	uc	hypothetical conserved protein - fragment	AF-1031	1e-69	250	124	124	100	100	3R	5e-54	208	124	93	1	1	REV		3R	13700001	13712552	AGAP008615-PA	5e-61	228	124	209	93	59	conserved hypothetical protein	6e-44	AAEL013005-PA	172	122	204	72	60	CPIJ007693-PA	8e-38	151	122	206	66	59	CG12918-PA	2E-020	94
AF-968	K	193	uc	uc	hypothetical conserved protein - truncated at 5 prime	AF-968	1e-111	388	193	193	100	100	2R	3e-32	138	193	68	1	1	REV		2R	56700001	56713849	AGAP004463-PA	4e-62	232	193	274	68	70	conserved hypothetical protein	1e-40	AAEL000046-PA	163	196	270	52	73	CPIJ013968-PA	3e-18	87.4	175	275	48	64	CG32418-PA	2E-011	65.1
AF-84	M	117	uc	uc	hypothetical conserved secreted protein	AF-84	4e-65	235	117	117	100	100	2R	2e-52	202	143	77	1	1	REV		2R	42300001	42306936	AGAP003713-PA	7e-61	227	117	119	94	98	conserved hypothetical protein	2e-44	AAEL005428-PA	174	117	117	70	100	CPIJ008016-PA	1e-38	153	117	117	66	100	CG33998-PA	1E-016	80.9
AF-945	T	105	uc	uc	hypothetical conserved protein - fragment	AF-945	2e-60	219	105	105	100	100	3R	2e-36	149	107	85	1	1	FOR		3R	27500001	27504957	AGAP009146-PA	6e-39	154	107	300	85	36	conserved hypothetical protein	7e-17	AAEL001892-PB	82.8	107	288	42	37	CPIJ003534-PA	9e-10	57.8	70	277	35	25	spri-PG	0.65	28.5
AF-441	V	118	uc	uc	hypothetical conserved protein - fragment	AF-441	2e-67	242	118	118	100	100	2L	4e-17	85.9	63	73	14	2	FOR		2L	22675014	22680066	AGAP005869-PA	1e-51	196	118	218	80	54	hypothetical protein	1e-13	AAEL003551-PA	72	111	137	38	81	CPIJ016805-PA	2e-12	66.2	116	151	38	77	CG14989-PB	0.085	31.6
AF-963	L	142	uc	uc	hypothetical conserved protein - fragment	AF-963	3e-80	285	142	142	100	100	3L	1e-40	164	142	75	1	2	REV		3L	29400001	29404781	AGAP011604-PA	6e-39	155	142	246	75	58	hypothetical protein	1e-29	AAEL008936-PA	125	155	250	49	62	CPIJ017692-PA	4e-19	89.7	108	259	57	42	CG3588-PB	0.46	30
AF-783	M	132	uc	uc	hypothetical conserved protein - truncated at 3 prime	AF-783	1e-74	266	132	132	100	100	UNKN	8e-50	194	132	82	1	1	FOR		UNKN	27675001	27675137	AGAP005036-PA	2e-59	223	132	384	82	34	conserved hypothetical protein	7e-11	AAEL004420-PA	63.2	133	419	33	32	CPIJ013358-PA	1e-07	51.2	117	343	31	34	CG3857-PA	0.002	38.1
AF-1004	T	126	uc	uc	hypothetical conserved protein - fragment	AF-1004	9e-63	227	126	126	100	100	UNKN	4e-53	132	75	94	1	2	REV		UNKN	17825001	17832942	AGAP012587-PA	3e-59	221	126	155	96	81	conserved insect protein	3E-048	gi|94469228	187	124	150	78	83	CPIJ010352-PA	6e-41	161	118	155	72	76	CG13220-PA	6E-032	132
AF-206	E	121	uc	uc	eukaryotic translation initiation factor 3, subunit K - fragment	AF-206	3e-69	249	121	121	100	100	3L	8e-54	207	121	87	1	1	FOR		3L	28350001	28372269	AGAP011580-PA	2e-57	215	121	221	87	55	conserved hypothetical protein	7e-52	AAEL006115-PB	199	121	221	79	55	CPIJ017839-PA	6e-48	184	121	314	72	39	CG10306-PA	2E-038	153
AF-987	M	120	uc	uc	hypothetical conserved protein - truncated at 3 prime	AF-987	4e-69	248	120	120	100	100	3R	1e-39	104	58	87	19	3	FOR		3R	5825019	5837981	AGAP008113-PA	8e-63	233	120	142	92	85	conserved hypothetical protein	3e-51	AAEL010260-PA	196	120	142	71	85	CPIJ016979-PA	2e-46	179	120	142	70	85	CG7781-PA	1E-029	124
AF-851	M	118	uc	uc	Uncharacterized conserved protein	AF-851	5e-69	248	118	118	100	100	2R	1e-55	213	138	78	1	1	REV		2R	4650001	4658532	AGAP001417-PA	5e-60	224	118	118	92	100	conserved hypothetical protein	6e-52	AAEL002860-PA	199	116	127	81	91	CPIJ003735-PA	6e-52	197	112	123	79	91	CG14290-PB	2E-036	146
AF-240	V	122	uc	uc	DHHC-type Zn-finger protein - fragment	AF-240	2e-70	252	122	122	100	100	X	1e-36	150	115	66	1	2	REV		X	16725001	16738010	AGAP000886-PA	5e-54	204	122	382	79	32	conserved hypothetical protein	8e-43	AAEL012705-PA	169	148	423	60	35	CPIJ014658-PA	5e-45	175	163	406	52	40	CG5196-PB	1E-041	164
AF-849	K	130	uc	uc	hypothetical conserved protein - fragment	AF-849	2e-67	243	130	130	100	100	2R	5e-37	152	206	49	1	2	FOR		2R	43150001	43156050	AGAP003778-PA	4e-69	254	130	197	93	66	conserved hypothetical protein	5e-47	AAEL010161-PA	183	130	172	69	76	CPIJ010341-PA	1e-30	127	130	194	55	67	Cf2-PD	0.33	30
AF-856	V	124	uc	uc	hypothetical conserved protein - fragment	AF-856	4e-72	258	124	124	100	100	3R	1e-49	193	102	96	1	2	FOR	1	3R	23725001	23739318	AGAP009020-PA	2e-69	256	123	286	98	43	conserved hypothetical protein	5e-62	AAEL001810-PA	232	121	443	87	27	CPIJ010939-PA	1e-57	217	125	359	80	35	CG15642-PA	1.6	27.7
AF-220	M	155	uc	uc	hypothetical conserved protein - truncated at 3 prime	AF-220	2e-89	316	155	155	100	100	2R	1e-43	174	147	72	8	1	FOR		2R	575008	582436	AGAP001141-PA	1e-51	197	147	622	72	24	conserved hypothetical protein	1e-37	AAEL009672-PA	152	146	627	58	23	CPIJ006314-PA	0.15	31.6	53	302	43	18	CG8092-PA	2E-011	64.7
AF-744	S	161	uc	uc	hypothetical protein - fragment	AF-744	1e-91	323	161	161	100	100	3R	2e-51	201	178	69	3	1	REV		3R	13375003	13388253	AGAP008186-PA	1.7	27.7	85	631	30	13	hypothetical protein	6e-14	AAEL003656-PA	73.9	179	289	28	62	CPIJ017229-PA	1e-17	85.1	175	289	33	61	CG16896-PA	0.24	31.2
AF-561	V	134	uc	uc	Uncharacterized conserved protein - fragment	AF-561	2e-77	276	134	134	100	100	3R	8e-72	268	135	96	1	1	FOR	1	3R	28200001	28202463	AGAP009181-PA	1e-75	276	135	513	96	26	conserved hypothetical protein	1e-61	AAEL004534-PA	231	134	523	81	26	CPIJ007724-PA	5e-32	132	61	449	95	14	CG2991-PA	2E-056	213
AF-644	A	128	uc	uc	hypothetical conserved protein - truncated at 5 prime	AF-644	3e-75	268	128	128	100	100	3R	2e-64	170	83	97	1	2	FOR		3R	21125001	21126044	AGAP008932-PA	2e-74	272	128	408	98	31	phosphoinositide-binding protein, putative	2e-69	AAEL001212-PA	257	127	408	94	31	CPIJ004179-PA	4e-72	265	127	409	95	31	CG5168-PA	3E-058	219
AF-137	M	133	uc	uc	hypothetical conserved protein - truncated at 3 prime	AF-137	7e-77	274	133	133	100	100	2R	2e-28	123	92	61	12	2	REV		2R	21950012	21973927	AGAP002491-PA	8e-53	201	129	254	69	51	conserved hypothetical protein	2e-11	AAEL001132-PA	64.7	124	262	30	47	CPIJ009976-PA	2e-12	67	119	259	32	46	CG18233-PA	1.4	28.1
AF-1000	V	147	uc	uc	hypothetical protein - fragment	AF-1000	9e-84	297	147	147	100	100	3R	2e-51	201	147	68	1	3	REV		3R	6100001	6101195	AGAP007272-PA	2e-09	57	66	515	40	13	conserved hypothetical protein	0.13	AAEL003337-PA	32.7	40	545	32	7	CPIJ004876-PA	0.2	30.8	135	555	22	24	CG3493-PA	0.75	29.3
AF-909	Q	158	uc	uc	hypothetical conserved protein - fragment	AF-909	2e-91	323	158	158	100	100	2L	1e-37	154	96	80	1	2	REV		2L	26975001	26997317	AGAP006121-PA	3e-76	279	159	491	85	32	conserved hypothetical protein	3e-39	AAEL010009-PA	158	160	535	56	30	CPIJ005628-PA	3e-27	117	107	541	61	20	CG10660-PA	2E-010	61.6
AF-101	M	151	uc	uc	hypothetical conserved protein	AF-101	3e-85	302	151	151	100	100	X	5e-32	136	146	60	2	1	FOR		X	10075002	10081745	AGAP000570-PA	3e-37	149	146	169	60	86	conserved hypothetical protein	5e-20	AAEL009985-PA	94	131	158	47	83	CPIJ018795-PA	2e-17	84.3	108	166	41	65	CG15043-PA	3E-009	57.8
AF-695	M	145	uc	uc	26S proteasome regulatory complex, ATPase RPT5 - truncated at 3 prime	AF-695	7e-84	297	145	145	100	100	2R	8e-64	241	147	87	1	1	REV		2R	38050001	38057888	AGAP003469-PA	5e-66	244	147	240	87	61	conserved hypothetical protein	1e-45	AAEL002965-PA	179	147	266	61	55	CPIJ009829-PA	3e-45	176	148	267	65	55	Osi18-PA	4E-017	83.2
AF-935	M	155	uc	uc	Uncharacterized conserved protein	AF-935	2e-89	316	155	155	100	100	2L	2e-62	237	155	87	1	1	REV		2L	46200001	46200504	AGAP007380-PA	2e-63	236	155	155	87	100	mitochondrial NADH:ubiquinone oxidoreductase ESSS subunit, putative	1e-51	AAEL008002-PA	199	158	157	68	101	CPIJ002358-PA	0.22	30.8	36	7098	33	1	NP15.6-PA	7E-038	152
AF-973	F	174	uc	uc	hypothetical protein - fragment	AF-973	1e-75	271	174	174	100	100	2L	1e-23	108	108	52	5	5	FOR		2L	44825005	44826633	AGAP007276-PA	1e-23	104	118	507	44	23	cadherin	2	AAEL011164-PA	29.3	124	2413	23	5	CPIJ010084-PA	0.14	32	123	3527	25	3	CG5792-PB	0.011	36.2
AF-565	M	144	uc	uc	hypothetical conserved protein	AF-565	4e-76	272	144	144	100	100	2L	2e-67	253	143	90	1	2	FOR		2L	26675001	26686050	AGAP006102-PA	4e-75	275	144	144	90	100	conserved hypothetical protein	6e-58	AAEL005270-PA	219	144	144	70	100	CPIJ011924-PA	3e-54	206	144	144	68	100	CG3884-PB	6E-037	149
AF-690	M	140	uc	uc	AGAP001181-PA - truncated at 3 prime	AF-690	7e-77	274	140	140	100	100	2R	9e-31	131	118	59	23	1	FOR		2R	775023	789494	AGAP001181-PA	5e-41	162	141	172	60	82	conserved hypothetical protein	2e-08	AAEL006479-PA	55.1	137	174	28	79	CPIJ012553-PA	1e-07	51.6	145	184	29	79	CG13870-PB	1.9	27.7
AF-684	M	132	uc	uc	hypothetical conserved protein	AF-684	2e-77	276	132	132	100	100	2R	1e-47	187	147	65	1	2	FOR		2R	56825001	56831152	AGAP004484-PA	3e-73	268	132	132	96	100	conserved hypothetical protein	7e-65	AAEL004234-PA	242	132	132	84	100	CPIJ011511-PA	3e-48	186	133	123	71	108	CG1458-PA	2E-050	193
AF-254	A	135	uc	uc	hypothetical conserved protein - truncated at 5 prime	AF-254	1e-80	287	135	135	100	100	3R	2e-69	259	158	80	3	1	REV		3R	11475003	11475682	AGAP008512-PA	3e-78	285	133	2838	95	5	conserved hypothetical protein	3e-76	AAEL013367-PA	280	133	2691	93	5	CPIJ018088-PA	5e-73	268	133	1564	91	9	CG31973-PB	1E-070	260
AF-451	M	212	uc	uc	tumor protein D54-like	AF-451	1e-121	424	212	212	100	100	2L	2e-34	145	119	77	7	2	REV		2L	4675007	4680726	AGAP004868-PA	1e-106	381	212	212	97	100	conserved hypothetical protein	2e-95	AAEL007173-PC	345	213	213	88	100	CPIJ013850-PA	2e-39	158	167	153	76	109	CG5174-PA	8E-062	233
AF-922	M	143	uc	uc	Uncharacterized conserved protein with similarity to embryogenesis protein H beta 58 and VPS26 - truncated at 3 prime	AF-922	1e-82	293	143	143	100	100	3L	4e-70	241	124	95	1	2	FOR	1	3L	15800001	15800142	AGAP011057-PA	9e-76	277	143	299	96	48	down syndrome critical region protein	6e-61	AAEL002809-PB	229	143	300	76	48	CPIJ008672-PA	4e-65	242	143	300	83	48	CG4074-PA	2E-039	157
AF-669	I	151	uc	uc	hypothetical conserved protein - truncated at 5 prime	AF-669	6e-88	311	151	151	100	100	3R	1e-39	162	158	59	10	1	REV		3R	15975010	15988048	AGAP008715-PA	4e-28	119	72	72	79	100	hypothetical protein	4e-12	AAEL002074-PA	67.8	64	77	43	83	CPIJ001974-PA	1e-11	65.1	61	80	44	76	Hex-t2-PA	6.4	26.6
AF-880	M	151	uc	uc	hypothetical conserved protein	AF-880	2e-87	309	151	151	100	100	2R	6e-45	179	147	69	1	1	FOR		2R	19875001	19896521	AGAP002328-PA	9e-50	191	147	141	69	104	conserved hypothetical protein	3e-36	AAEL008750-PA	148	139	138	53	101	CPIJ005322-PA	4e-31	129	141	142	51	99	CG13004-PA	1E-010	62.4
AF-837	M	182	uc	uc	hypothetical conserved protein - truncated at 3 prime	AF-837	2e-81	290	182	182	100	100	2R	4e-63	240	182	80	1	5	FOR		2R	29075001	29087931	AGAP004618-PA	9e-36	145	155	239	49	65	hypothetical protein	3e-45	AAEL011933-PA	178	177	443	51	40	CPIJ009710-PA	7e-36	145	174	231	52	75	CG3626-PA	0.075	33.5
AF-619	M	149	uc	uc	hypothetical conserved protein - truncated at 3 prime	AF-619	2e-83	296	149	149	100	100	2R	8e-61	177	99	82	1	2	REV		2R	57475001	57478179	AGAP004543-PA	3e-70	259	149	245	81	61	conserved hypothetical protein	1e-48	AAEL002856-PA	189	150	257	57	58	CPIJ003731-PA	2e-39	156	138	236	55	58	CG30159-PB	2E-024	107
AF-1002	M	158	uc	uc	hypothetical conserved protein - truncated at 3 prime	AF-1002	2e-91	322	158	158	100	100	2L	2e-64	158	125	64	1	3	FOR		2L	46125001	46133328	AGAP007371-PA	2e-81	296	158	165	89	96	conserved hypothetical protein	5e-41	AAEL010113-PA	164	163	174	52	94	CPIJ010748-PA	4e-39	156	131	177	58	74	CG5928-PA	3E-009	57.4
AF-568	I	147	uc	uc	hypothetical conserved protein - truncated at 5 prime	AF-568	3e-85	302	147	147	100	100	3L	5e-74	202	97	96	1	2	REV		3L	6225001	6237924	AGAP008749-PA	6e-08	52	100	778	36	13	conserved hypothetical protein	4e-54	AAEL004406-PB	207	149	214	65	70	CPIJ014500-PA	1e-53	204	149	217	63	69	CG9849-PA	2E-035	144
AF-972	M	170	uc	uc	hypothetical conserved protein - truncated at 3 prime	AF-972	2e-97	343	170	170	100	100	3R	3e-62	237	154	79	17	2	FOR		3R	13250017	13269151	AGAP008579-PA	3e-68	253	151	239	80	63	conserved hypothetical protein	2e-27	AAEL013780-PA	119	167	274	32	61	CPIJ000488-PA	4e-28	120	148	287	38	52	CG14685-PA	6.6	26.6
AF-718	D	166	uc	uc	hypothetical conserved protein - truncated at 5 prime	AF-718	2e-97	343	166	166	100	100	3L	1e-63	169	108	75	1	4	FOR		3L	18275001	18295510	AGAP011183-PA	1e-76	280	166	288	80	58	conserved hypothetical protein	2e-42	AAEL008259-PA	169	166	295	52	56	CPIJ013196-PA	8e-43	168	165	194	52	85	Smg1-PA	1.6	28.9
AF-682	M	182	uc	uc	PHENOLOXIDASE INHIBITOR PROTEIN - truncated at 3 prime	AF-682	1e-104	366	182	182	100	100	2R	3e-40	113	151	49	1	2	REV		2R	61300001	61305443	AGAP004674-PA	2e-56	214	183	335	69	55	conserved hypothetical protein	2e-46	AAEL007834-PB	182	177	363	57	49	CPIJ001045-PA	5e-42	166	190	338	55	56	CG34034-PA	1.3	29.3
AF-903	N	199	uc	uc	hypothetical conserved protein - fragment	AF-903	1e-118	412	199	199	100	100	2R	4e-53	207	212	64	1	1	FOR		2R	36450001	36479200	AGAP003351-PA	5e-63	236	199	655	64	30	hypothetical protein	5e-25	AAEL011801-PA	111	152	595	46	26	CPIJ015024-PA	5e-26	113	146	647	52	23	pon-PA	9E-009	56.6
AF-279	A	199	uc	uc	hypothetical protein - truncated at 5 prime	AF-279	1e-115	401	199	199	100	100	3R	6e-38	157	206	43	1	5	REV		3R	6100001	6100958	AGAP007272-PA	1e-11	65.5	163	515	25	32	conserved hypothetical protein	0.0004	AAEL003337-PA	42	165	545	23	30	CPIJ000166-PA	0.056	33.5	157	622	19	25	Aats-his-PA	0.92	30
AF-130	M	179	uc	uc	hypothetical conserved protein - truncated at 3 prime	AF-130	1e-107	375	179	179	100	100	X	3e-39	160	201	57	1	2	REV		X	15325001	15337885	AGAP000824-PA	3e-67	249	186	437	79	43	bone morphogenetic protein 5/7, bmp5/7	1e-45	AAEL009167-PA	179	172	415	55	41	CPIJ019075-PA	5e-27	116	153	428	45	36	gbb-PA	3E-030	127
AF-1073	E	174	uc	uc	hypothetical conserved protein - fragment	AF-1073	1e-104	366	174	174	100	100	2R	4e-74	276	174	85	1	1	REV		2R	49525001	49526806	AGAP004085-PA	2e-61	230	174	309	74	56	conserved hypothetical protein	3e-36	AAEL012438-PA	148	177	307	55	58	CPIJ002684-PA	3e-33	137	174	297	54	59	CG31865-PA	8E-018	86.3
AF-566	M	192	uc	uc	Uncharacterized conserved protein	AF-566	1e-98	347	192	192	100	100	2L	5e-40	163	80	96	22	3	FOR		2L	44750022	44761680	AGAP007259-PA	4e-91	329	192	192	93	100	conserved hypothetical protein	3e-80	AAEL008195-PB	294	193	193	79	100	CPIJ002117-PA	8e-76	278	192	191	80	101	CG1161-PA	1E-036	149
AF-967	M	197	uc	uc	hypothetical conserved protein - truncated at 3 prime	AF-967	1e-99	351	197	197	100	100	3R	3e-59	227	205	65	1	1	REV		3R	13250001	13265554	AGAP007747-PA	1e-17	85.5	185	224	30	83	conserved hypothetical protein	5e-19	AAEL013774-PA	91.7	200	228	29	88	CPIJ000492-PA	3e-18	87.8	199	218	29	91	CG13358-PA	1.4	29.3
AF-954	Q	176	uc	uc	Uncharacterized conserved protein - fragment	AF-954	1e-102	360	176	176	100	100	2R	1e-78	269	180	74	1	2	REV		2R	18575001	18585527	AGAP002286-PA	4e-89	322	176	214	87	82	conserved hypothetical protein	2e-62	AAEL013243-PA	235	158	208	71	76	CPIJ012477-PA	2e-60	227	160	217	71	74	CG3337-PA	6E-057	216
AF-855	I	199	uc	uc	hypothetical conserved protein - fragment	AF-855	1e-101	357	199	199	100	100	2R	3e-38	157	158	71	1	2	REV		2R	36300001	36300153	AGAP003341-PA	4e-47	182	108	385	87	28	conserved hypothetical protein	3e-65	AAEL009704-PA	244	205	517	66	40	CPIJ017630-PA	3e-56	213	195	500	64	39	RN-tre-PC	1E-030	129
AF-126	M	199	uc	uc	hypothetical conserved protein	AF-126	1e-115	403	199	199	100	100	2L	3e-97	353	199	91	1	2	REV		2L	47550001	47556099	AGAP007558-PA	1e-98	354	198	210	92	94	conserved hypothetical protein	5e-55	AAEL005340-PA	211	200	199	53	101	CPIJ011431-PA	2e-54	207	181	198	57	91	CG13905-PA	4E-004	41.2
AF-985	K	194	uc	uc	CUB domain-containing protein - fragment	AF-985	1e-114	399	194	194	100	100	2L	2e-88	324	194	78	1	3	REV		2L	16600001	16618629	AGAP005526-PA	1e-88	320	194	3745	78	5	cubulin	6e-46	AAEL014312-PA	181	194	3163	44	6	CPIJ002327-PA	6e-55	209	194	3724	51	5	CG32702-PA	5E-024	107
AF-127	L	260	uc	uc	Uncharacterized conserved protein - fragment	AF-127	1e-152	526	260	260	100	100	3R	1e-96	276	190	82	1	2	FOR		3R	10075001	10092278	AGAP008369-PA	1e-129	455	262	1458	83	18	conserved hypothetical protein	3e-75	AAEL008598-PA	278	266	1492	53	18	CPIJ001746-PA	3e-71	264	262	1320	56	20	CG16876-PA	4.1	28.5
AF-284	D	266	uc	uc	Predicted alpha/beta hydrolase - truncated at 5 prime	AF-284	1e-152	525	266	266	100	100	3L	1e-129	459	319	73	1	1	FOR		3L	38525001	38541455	AGAP012189-PA	1e-138	486	266	407	88	65	conserved hypothetical protein	1e-129	AAEL007874-PA	458	265	403	80	66	CPIJ006029-PA	1e-128	452	265	405	78	65	CG15111-PB	3E-084	308
AF-242	M	174	uc/memb	uc	Tetraspanin family integral membrane protein - truncated at 3 prime	AF-242	1e-92	327	174	174	100	100	3R	8e-56	99.4	58	86	1	4	FOR		3R	13925001	13939380	AGAP008647-PA	3e-79	289	174	283	87	61	tetraspanin 29fb	1e-49	AAEL012532-PB	192	171	291	51	59	CPIJ000907-PA	1e-49	191	168	293	55	57	Tsp29Fb-PB	3E-036	147
AF-397	G	117	uc/salivary	uc	SGS5 - fragment	AF-397	1e-66	240	117	117	100	100	3R	5e-38	155	117	62	1	2	FOR		3R	45275001	45286779	AGAP009918-PA	2e-41	162	117	2959	62	4	conserved hypothetical protein	5e-06	AAEL003699-PA	46.6	112	3240	27	3	CPIJ012311-PA	0.14	30.8	44	1108	29	4	bt-PE	4.7	25.8
AF-447	M	54	uk	uk	hypothetical protein	AF-447	1e-28	113	54	54	100	100													AGAP010305-PA	6	24.6	49	446	28	11	hypothetical protein	21	AAEL000416-PA	24.6	28	3370	42	1	CPIJ008554-PA	9.7	24.3	25	872	36	3	Gr64c-PA	0.58	28.9
AF-440	M	72	uk	uk	hypothetical protein	AF-440	3e-26	105	61	72	100	85													AGAP007293-PA	5	25	37	341	32	11	conserved hypothetical protein	0.56	AAEL007379-PA	30	61	323	34	19	CPIJ003309-PA	3	26.2	62	511	27	12	Vha100-2-PA	4.7	25.8
AF-832	M	116	uk	uk	hypothetical protein	AF-832	4e-63	228	116	116	100	100													AGAP001614-PA	0.42	28.5	26	518	42	5	wd-repeat protein	9.5	AAEL009447-PA	25.8	32	709	40	5	CPIJ013897-PA	13	24.3	108	343	24	31	CG13783-PA	12	24.6
AF-683	M	72	uk	uk	hypothetical protein	AF-683	5e-30	117	72	72	100	100													AGAP002691-PA	7.7	24.3	27	341	37	8	conserved hypothetical protein	21	AAEL007164-PA	24.6	27	341	40	8	CPIJ002892-PA	7.8	24.6	27	341	40	8	alpha4GT1-PA	5.2	25.8
AF-881	M	71	uk	uk	hypothetical protein	AF-881	1e-37	143	71	71	100	100													AGAP000135-PA	3.8	25.4	36	86	33	42	serine-type enodpeptidase,	32	AAEL001693-PA	24.3	39	251	38	16	CPIJ000988-PA	3.7	25.8	21	468	42	4	CG10970-PA	1.00	28.1
AF-950	M	81	uk	uk	HYPOTHETICAL PROTEIN - truncated at 3 prime	AF-950	1e-44	166	81	81	100	100	3R	4e-27	119	75	86	1	1	REV		3R	20575001	20587273	AGAP011877-PA	0.64	27.7	26	303	50	9	hypothetical protein	4e-09	AAEL013011-PA	57	58	75	55	77	CPIJ004830-PA	1e-07	50.8	61	204	47	30	CG15543-PA	1.8	27.3
AF-778	M	84	uk	uk	hypothetical protein	AF-778	5e-46	171	84	84	100	100													AGAP009315-PA	1.4	26.6	43	1157	30	4	adenylate cyclase	5.2	AAEL009343-PA	26.6	43	368	30	12	CPIJ007059-PA	1.9	26.6	43	217	30	20	Ac3-PB	1.5	27.3
AF-453	S	86	uk	uk	hypothetical protein - truncated at 5 prime	AF-453	1e-33	129	86	86	100	100													AGAP010146-PA	2.3	25.8	39	443	33	9	MIND-MELD/ADAM	39	AAEL001231-PA	23.9	22	583	45	4	CPIJ001585-PA	0.76	28.1	64	450	31	14	EDTP-PA	5.9	25.4
AF-424	M	86	uk	uk	hypothetical protein	AF-424	1e-45	170	86	86	100	100													AGAP008919-PA	1.8	26.2	36	463	36	8	suppressor of ty	1.7	AAEL006956-PA	28.5	38	1779	26	2	CPIJ002412-PA	3.6	25.8	45	1482	37	3	CG3701-PA	0.65	28.5
AF-1032	M	115	uk	uk	hypothetical protein	AF-1032	2e-38	146	115	115	100	100	2R	8e-27	118	119	75	1	1	FOR		2R	33575001	33590311	AGAP003484-PA	0.36	28.9	62	828	37	7	polypeptide of 976 aa, putative	0.94	AAEL009494-PA	29.3	37	540	35	7	CPIJ010495-PA	0.043	32.3	51	607	35	8	Wnt5-PA	0.61	28.9
AF-462	M	86	uk	uk	hypothetical protein	AF-462	2e-39	149	86	86	100	100													AGAP002605-PA	1.3	26.9	40	597	35	7	jnk	5.1	AAEL008634-PA	26.6	48	359	33	13	CPIJ001158-PA	2.2	26.6	48	376	33	13	CG1688-PA	2.8	26.6
AF-425	M	90	uk	uk	hypothetical protein	AF-425	3e-51	188	90	90	100	100													AGAP005666-PA	0.71	27.7	54	417	29	13	conserved hypothetical protein	7.4	AAEL009611-PA	26.2	49	266	32	18	CPIJ014103-PA	0.57	28.5	42	285	38	15	CG18605-PA	0.11	31.2
AF-1011	M	103	uk	uk	hypothetical protein	AF-1011	5e-41	154	103	103	100	100	2R	4e-31	125	96	81	1	4	REV		2R	22775001	22794071	AGAP012255-PA	0.53	28.1	53	1230	30	4	pupal cuticle protein, putative	0.049	AAEL004762-PA	33.5	67	244	32	27	CPIJ003767-PA	0.4	28.9	49	428	30	11	Mtor-PA	2.3	26.9
AF-660	M	100	uk	uk	hypothetical protein	AF-660	9e-42	157	100	100	100	100													AGAP002711-PA	0.43	28.5	41	1572	34	3	conserved hypothetical protein	9.4	AAEL010838-PA	25.8	94	847	22	11	CPIJ011331-PA	3	26.2	35	364	31	10	CG18558-PA	1.3	27.7
AF-530	M	97	uk	uk	hypothetical protein	AF-530	5e-54	197	97	97	100	100													AGAP003374-PA	1.8	26.2	45	969	22	5	eukaryotic translation initiation factor 4e type	13	AAEL005796-PA	25.4	19	204	36	9	CPIJ012031-PA	3.3	26.2	17	164	41	10	CG10882-PA	2.5	26.6
AF-929	M	91	uk	uk	HYPOTHETICAL PROTEIN	AF-929	6e-52	191	91	91	100	100													AGAP010995-PA	0.46	28.5	95	192	27	49	map-kinase activating death domain protein (madd)/denn/aex-3(c.elegans)	4.7	AAEL001442-PA	26.9	20	1938	55	1	CPIJ003189-PA	7.1	25	84	2081	27	4	rab3-GEF-PA	3.1	26.6
AF-714	L	124	uk	uk	hypothetical protein - truncated at 5 prime	AF-714	3e-68	245	124	124	100	100													AGAP000834-PA	0.2	30	36	522	38	7	UNC93A protein, putative	0.88	AAEL004048-PA	29.3	36	512	38	7	CPIJ003138-PA	1.3	27.7	39	511	33	8	CG3249-PC	2.2	27.3
AF-917	M	148	uk	uk	hypothetical protein	AF-917	1e-84	300	148	148	100	100	2L	2e-29	127	157	59	2	1	REV		2L	33100002	33109204	AGAP005305-PA	3.1	26.6	52	1032	28	5	conserved hypothetical protein	0.25	AAEL013888-PA	32	38	635	42	6	CPIJ007744-PA	0.048	33.1	72	511	31	14	CG13285-PA	34	23.9
AF-658	M	129	uk	uk	hypothetical protein - truncated at 3 prime	AF-658	7e-73	261	129	129	100	100													AGAP008091-PA	0.78	28.1	43	542	27	8	dihydropyrimidine dehydrogenase	1	AAEL014199-PA	29.3	54	1037	33	5	CPIJ012247-PA	0.021	33.9	59	503	38	12	Hel25E-PB	1.4	28.1
AF-531	M	132	uk	uk	hypothetical protein	AF-531	9e-77	274	132	132	100	100	2L	4e-19	83.2	74	62	39	2	FOR		2L	5625039	5639871	AGAP001412-PA	3.1	26.2	30	406	36	7	hypothetical protein	2e-20	AAEL015086-PA	94.7	100	165	49	61	CPIJ006156-PA	3.3	26.6	41	340	29	12	CG6108-PA	6.8	25.8
AF-628	K	158	uk	uk	hypothetical protein - fragment	AF-628	5e-91	322	158	158	100	100	2L	4e-50	196	123	75	1	1	FOR		2L	33075001	33092204	AGAP003211-PA	0.027	33.5	41	637	51	6	hypothetical protein	9e-08	AAEL004584-PA	53.5	62	284	40	22	CPIJ000340-PA	5e-06	46.6	124	382	25	32	CG13460-PA	0.19	31.6
[truncated: 78 more columns]

## Sheet: Tables
Normalized blast score comparisons of An. funestus proteins with proteins deducted from other genomes
		An. gambiae		Ae. aegypti		C. quinquefasciatus		D. melanogaster		C. elegans		A. thaliana		S. cerevisae
Functional Class	N	Mean	SE	Mean	SE	Mean	SE	Mean	SE	Mean	SE	Mean	SE	Mean	SE		Obs: Same table, transposed
Proteasome	7	0.947143	0.0331794	0.942857	0.0180379	0.858571	0.0374399	0.798571	0.0334681	0.544286	0.0615068	0.505714	0.0518576	0.414286	0.0555807			Functional Class	Proteasome	Detoxification	Transcription	Signal transduction	Protein synthesis	Energy metabolism	Metabolism	Protein modification	Cytoskeletal	Transporters and storage	Protein export	Nuclear regulation	Extracellular structures	Unknown conserved	Immunity	Salivary	Unknown	Transposable element
Detoxification	10	0.943	0.0206906	0.739	0.0348841	0.676	0.0511898	0.558	0.0433544	0.257	0.0516149	0.25	0.0448553	0.192	0.0398196		Anopheles gambiae	Mean	0.947143	0.943	0.932222	0.925385	0.922245	0.907963	0.886452	0.875946	0.8675	0.848	0.844375	0.83	0.795294	0.723398	0.70375	0.611707	0.159524	0.08
Transcription	9	0.932222	0.0950085	0.81	0.113985	0.721111	0.096717	0.623333	0.115982	0.238889	0.0538045	0.28	0.0655085	0.215556	0.0442248			SE	0.0331794	0.0206906	0.0950085	0.0418515	0.0243093	0.0211572	0.0320137	0.0265786	0.0464018	0.0501159	0.0713868	0.0480833	0.0560388	0.0263887	0.0559846	0.0297339	0.00899675	0.00471405
Signal transduction	26	0.925385	0.0418515	0.816538	0.0506845	0.746923	0.0457022	0.613846	0.0480695	0.363462	0.0502625	0.270769	0.0389542	0.245385	0.039175		Aedes aegypti	Mean	0.942857	0.739	0.81	0.816538	0.859388	0.842963	0.725806	0.786486	0.756875	0.771	0.75125	0.778	0.594118	0.524466	0.473125	0.269512	0.185238	0.153333
Protein synthesis	49	0.922245	0.0243093	0.859388	0.022907	0.781837	0.0280709	0.776939	0.0268942	0.568776	0.0316539	0.558571	0.0311076	0.518571	0.0328603			SE	0.0180379	0.0348841	0.113985	0.0506845	0.022907	0.0214601	0.0427094	0.0331304	0.0532543	0.0599074	0.0683847	0.150264	0.055963	0.0256879	0.0452313	0.0334243	0.014733	0.0600617
Energy metabolism	54	0.907963	0.0211572	0.842963	0.0214601	0.771296	0.0238351	0.679444	0.0207083	0.395926	0.0251464	0.29463	0.0229446	0.259259	0.0217383		Culex quinquefasciatus	Mean	0.858571	0.676	0.721111	0.746923	0.781837	0.771296	0.695161	0.726486	0.636875	0.715	0.709375	0.702	0.482059	0.445534	0.4725	0.24122	0.17	0.13
Metabolism	31	0.886452	0.0320137	0.725806	0.0427094	0.695161	0.042153	0.578065	0.0404383	0.363548	0.0334133	0.238065	0.0271636	0.207419	0.0318162			SE	0.0374399	0.0511898	0.096717	0.0457022	0.0280709	0.0238351	0.042153	0.0312819	0.0529251	0.0502046	0.0572649	0.145586	0.0372887	0.0234834	0.0520179	0.029445	0.0114682	0.0169967
Protein modification	37	0.875946	0.0265786	0.786486	0.0331304	0.726486	0.0312819	0.567838	0.0363634	0.349459	0.0329529	0.275135	0.0305313	0.226486	0.0300553		Drosophila melanogaster	Mean	0.798571	0.558	0.623333	0.613846	0.776939	0.679444	0.578065	0.567838	0.624375	0.501	0.6725	0.488	0.363529	0.331845	0.305625	0.189024	0.161905	0.0766667
Cytoskeletal	32	0.8675	0.0464018	0.756875	0.0532543	0.636875	0.0529251	0.624375	0.0541409	0.406875	0.0589283	0.329062	0.0532762	0.317812	0.0545735			SE	0.0334681	0.0433544	0.115982	0.0480695	0.0268942	0.0207083	0.0404383	0.0363634	0.0541409	0.0792016	0.0474383	0.0533217	0.0329619	0.022861	0.0359684	0.0227361	0.0107247	0.0118634
Transporters and storage	10	0.848	0.0501159	0.771	0.0599074	0.715	0.0502046	0.501	0.0792016	0.206	0.0702168	0.185	0.0554482	0.127	0.0256144		Caenorhabditis elegans	Mean	0.544286	0.257	0.238889	0.363462	0.568776	0.395926	0.363548	0.349459	0.406875	0.206	0.440625	0.196	0.161176	0.184175	0.196875	0.129024	0.166667	0.106667
Protein export	16	0.844375	0.0713868	0.75125	0.0683847	0.709375	0.0572649	0.6725	0.0474383	0.440625	0.0536079	0.324375	0.0455004	0.24	0.0383039			SE	0.0615068	0.0516149	0.0538045	0.0502625	0.0316539	0.0251464	0.0334133	0.0329529	0.0589283	0.0702168	0.0536079	0.04687	0.0117335	0.0113634	0.0226163	0.0103353	0.0103089	0.0313877
Nuclear regulation	5	0.83	0.0480833	0.778	0.150264	0.702	0.145586	0.488	0.0533217	0.196	0.04687	0.214	0.0444162	0.196	0.0428579		Arabidopsis thaliana	Mean	0.505714	0.25	0.28	0.270769	0.558571	0.29463	0.238065	0.275135	0.329062	0.185	0.324375	0.214	0.162059	0.150485	0.16375	0.125366	0.161429	0.07
Extracellular structures	34	0.795294	0.0560388	0.594118	0.055963	0.482059	0.0372887	0.363529	0.0329619	0.161176	0.0117335	0.162059	0.011851	0.152059	0.00989372			SE	0.0518576	0.0448553	0.0655085	0.0389542	0.0311076	0.0229446	0.0271636	0.0305313	0.0532762	0.0554482	0.0455004	0.0444162	0.011851	0.00702577	0.0224457	0.00947835	0.00990398	0.00942809
Unknown conserved	103	0.723398	0.0263887	0.524466	0.0256879	0.445534	0.0234834	0.331845	0.022861	0.184175	0.0113634	0.150485	0.00702577	0.134854	0.00645593		Saccharomycis cerevisae	Mean	0.414286	0.192	0.215556	0.245385	0.518571	0.259259	0.207419	0.226486	0.317812	0.127	0.24	0.196	0.152059	0.134854	0.14875	0.121951	0.154762	0.0666667
Immunity	16	0.70375	0.0559846	0.473125	0.0452313	0.4725	0.0520179	0.305625	0.0359684	0.196875	0.0226163	0.16375	0.0224457	0.14875	0.0168373			SE	0.0555807	0.0398196	0.0442248	0.039175	0.0328603	0.0217383	0.0318162	0.0300553	0.0545735	0.0256144	0.0383039	0.0428579	0.00989372	0.00645593	0.0168373	0.00959141	0.0105327	0.00720082
Salivary	41	0.611707	0.0297339	0.269512	0.0334243	0.24122	0.029445	0.189024	0.0227361	0.129024	0.0103353	0.125366	0.00947835	0.121951	0.00959141
Unknown	21	0.159524	0.00899675	0.185238	0.014733	0.17	0.0114682	0.161905	0.0107247	0.166667	0.0103089	0.161429	0.00990398	0.154762	0.0105327			N	7	10	9	26	49	54	31	37	32	10	16	5	34	103	16	41	21	3
Transposable element	3	0.08	0.00471405	0.153333	0.0600617	0.13	0.0169967	0.0766667	0.0118634	0.106667	0.0313877	0.07	0.00942809	0.0666667	0.00720082
